# Supplementary material for: Predicting High Blood Pressure Using DNA Methylome-Based Machine Learning Models
Source: Biomedicines. 2022 Jun 14;10(6):1406. doi: 10.3390/biomedicines10061406 (PMC9220060; doi:10.3390/biomedicines10061406)
Supplement: Supplementary file 1 [file biomedicines-10-01406-s001.zip]

Archive with 1 entries (1 files):
- [Biomedicines] Supplementary file.xlsx
