# Supplementary material for: Predicting High Blood Pressure Using DNA Methylome-Based Machine Learning Models
Source: Biomedicines. 2022 Jun 14;10(6):1406. doi: 10.3390/biomedicines10061406 (PMC9220060; doi:10.3390/biomedicines10061406)
Supplement: Supplementary file 1 [file biomedicines-10-01406-s001.zip › [Biomedicines] Supplementary file.xlsx]

## Sheet: List
List of supplementary figures and tables
Figure S1. Numbers of CpG sites significantly associated with SBP and DBP measures.
Figure S2. Gene ontology and KEGG pathways related to 15523 target genes mapped with CpG sites significantly associated with BP measures.
Table S1. Hyperparameters of the optimal DL model for each outer CV.
Table S2. Comparisons between genes mapped with CpG sites significantly associated with BP and genes regulating high BP in DAVID Bioinformatics Resources 6.8 and DisGeNet databases.
Table S3. Estimated associations between significant CpG sites and BP measures.

## Sheet: Figure S1
					Figure S1. Numbers of CpG sites significantly associated with SBP and DBP measures.

## Sheet: Figure S2
Figure S2. Gene ontology and KEGG pathways related to 15523 target genes mapped with CpG sites significantly associated with BP measures. (A) The percentages were calculated as the number of target genes that regulated the corresponding biological process divided by 11546 target genes that regulated all related processes; (B) The percentages were calculated as the number of target genes that regu…

## Sheet: Table S1
Table S1. Hyperparameters of the optimal DL model for each outer CV.
Hyperparameter	Outer CV 1	Outer CV 2	Outer CV 3	Outer CV 4	Outer CV 5
Activation function	ReLU Sigmoid	ReLU Sigmoid	ReLU Sigmoid	ReLU Sigmoid	ReLU Sigmoid
Batch size	5	5	5	5	5
Number of epochs	200	200	100	200	200
Learning rate	0.001	0.001	0.001	0.001	0.001
Loss function	Binary cross-entropy	Binary cross-entropy	Binary cross-entropy	Binary cross-entropy	Binary cross-entropy
Optimizer	ADAM	ADAM	ADAM	ADAM	ADAM
Number of hidden layers	3	3	5	3	3
Number of nodes in each hidden layer	128, 64, 32	128, 64, 32	128, 64, 32, 16, 8	128, 64, 32	128, 64, 32
CV, cross-validation.

## Sheet: Table S2
Table S2. Comparisons between genes mapped with CpG sites significantly associated with BP and genes regulating high BP in DAVID Bioinformatics Resources 6.8 and DisGeNet databases
Genes mapped with CpG sites significantly associated with BP measures (N = 15523)	Mapped genes which regulated cardiovascular diseases in DAVID Bioinformatics Resources 6.8 database (N = 3169)	Mapped genes which regulated hypertension in DAVID Bioinformatics Resources 6.8 database (N = 564)	Mapped genes which were significantly associated with high BP-related diseases in DisGeNet database (N = 1037)	Overlapped biomarker genes for high BP-related diseases in DisGeNet database (N = 15)
A1BG	A2M	ABCA1	ABCA1	DRD2
A1CF	A4GALT	ABCB1	ABCA3	EDNRA
A2BP1	AARS2	ABCC1	ABCB1	EIF2AK4
A2M	AASDHPPT	ACADSB	ABCC4	FOXO1
A2ML1	AATK	ACE	ABCC8	GNAS
A4GALT	ABCA1	ACOT7	ABL1	HDAC4
AAA1	ABCA13	ACSS1	ABO	HRH3
AAAS	ABCA3	ACYP2	ACACA	IER3
AACS	ABCA4	ADA	ACADSB	IGF1
AACSL	ABCA7	ADAMTSL5	ACE	KCNMA1
AADAC	ABCB1	ADCY10	ACHE	NOS3
AADACL3	ABCB4	ADCY9	ACOT7	NOX4
AADAT	ABCC1	ADD1	ACR	PLAT
AAK1	ABCC2	ADD2	ACTA2	PRKG1
AAMP	ABCG1	ADD3	ACTB	SCNN1G
AANAT	ABCG2	ADH1C	ACTG1
AARS2	ABCG4	ADIPOQ	ACTG2
AASDH	ABCG5	ADIPOR1	ADA
AASDHPPT	ABHD12B	ADM	ADAM17
AATF	ABI2	ADORA1	ADAMTS13
AATK	ABI3BP	ADORA2A	ADAMTS17
ABAT	ABLIM2	ADRA1A	ADAMTS8
ABCA1	ABLIM3	ADRA1B	ADCYAP1
ABCA11P	ABO	ADRA2A	ADCYAP1R1
ABCA13	ABTB2	ADRA2B	ADD1
ABCA17P	ACADSB	ADRA2C	ADD2
ABCA2	ACAT2	ADRB1	ADIPOQ
ABCA3	ACBD4	ADRB2	ADM
ABCA4	ACBD6	ADRB3	ADO
ABCA5	ACD	AGT	ADORA1
ABCA7	ACE	AGTR1	ADORA2A
ABCB1	ACER2	AKAP12	ADORA2B
ABCB10	ACO1	ALAD	ADRA1A
ABCB4	ACOT11	ALDH1A2	ADRA1B
ABCB8	ACOT13	ALDH1L1	ADRA2B
ABCB9	ACOT7	ALDH9A1	ADRB1
ABCC1	ACOXL	ALOX12	ADRB2
ABCC11	ACP1	ALOX5	ADRB3
ABCC12	ACP6	ANKRD55	AGER
ABCC13	ACSBG2	ANPEP	AGT
ABCC2	ACSS1	AOAH	AGTR1
ABCC3	ACTA1	AP3D1	AHSA1
ABCC4	ACTA2	APLNR	AHSP
ABCC5	ACTC1	APOA1	AIMP2
ABCC8	ACTL8	ARNTL	AKR1B1
ABCD3	ACTN1	ARSG	AKT1
ABCE1	ACTN2	ARVCF	AKT1S1
ABCF1	ACTR3	ASB6	ALDH7A1
ABCF2	ACTR3B	ASPG	ALKBH1
ABCF3	ACVR1	ASTN2	ALMS1
ABCG1	ACYP2	ATL1	ALOX12
ABCG2	ADA	ATM	ALOX5
ABCG4	ADAM17	ATP10A	ALPI
ABCG5	ADAM19	ATP1A1	ALPP
ABHD10	ADAM33	ATP1A2	ALX4
ABHD11	ADAM7	ATP1B1	AMH
ABHD12	ADAM9	ATP2A2	ANG
ABHD12B	ADAMTS12	ATP2B1	ANGPT1
ABHD13	ADAMTS13	ATP2B4	ANGPT2
ABHD14A	ADAMTS18	ATP6V1B1	ANKRD11
ABHD14B	ADAMTS2	ATXN2	ANO1
ABHD15	ADAMTS20	BDKRB1	ANPEP
ABHD2	ADAMTS5	BDKRB2	ANTXR1
ABHD6	ADAMTS6	BDNF	APC
ABHD8	ADAMTS7	BIN1	APEH
ABI1	ADAMTS9	BLZF1	APEX1
ABI2	ADAMTSL1	BMPR1B	APLNR
ABI3	ADAMTSL3	BMPR2	APOA1
ABI3BP	ADAMTSL5	BMS1	APOL1
ABL1	ADARB1	BSND	APRT
ABL2	ADARB2	C10ORF107	ARG1
ABLIM1	ADCY10	C1ORF112	ARHGEF1
ABLIM2	ADCY5	C4ORF33	ARHGEF11
ABLIM3	ADCY6	CACNA1C	ARHGEF7
ABO	ADCY9	CACNA1D	ARNT
ABP1	ADCYAP1	CACNA1H	ARNTL
ABR	ADCYAP1R1	CACNB2	ARRB1
ABT1	ADD1	CALCA	ARRB2
ABTB2	ADD2	CALCRL	ASAP1
ACAA1	ADD3	CAMTA1	ASAP2
ACAA2	ADH1C	CAPN10	ASB10
ACACA	ADIPOQ	CAPN13	ASCC1
ACACB	ADIPOR1	CARD14	ASRGL1
ACAD8	ADM	CASR	ATF1
ACADL	ADORA1	CASZ1	ATF3
ACADM	ADORA2A	CAT	ATF4
ACADS	ADORA2B	CBS	ATF6
ACADSB	ADORA3	CCDC86	ATG5
ACADVL	ADRA1A	CCL2	ATG7
ACAN	ADRA1B	CCR5	ATIC
ACAP1	ADRA1D	CCT2	ATL3
ACAP2	ADRA2A	CD247	ATM
ACAP3	ADRA2B	CD36	ATMIN
ACAT1	ADRA2C	CDH13	ATOH8
ACAT2	ADRB1	CDH15	ATP13A3
ACBD3	ADRB2	CDH4	ATP1A1
ACBD4	ADRB3	CDYL2	ATP1B1
ACBD5	AEBP2	CELSR1	ATP2B1
ACBD6	AFF1	CES1	ATP2B2
ACBD7	AFF3	CETP	AUTS2
ACCN1	AFTPH	CFH	AVP
ACCN2	AGAP1	CHD2	AVPR1A
ACCN3	AGBL1	CHGA	AXIN2
ACCN4	AGBL3	CHGB	B2M
ACCN5	AGER	CHI3L1	B3GNT2
ACCS	AGPAT5	CHIT1	B3GNTL1
ACCSL	AGPS	CHRM3	BAK1
ACD	AGR2	CHUK	BANF1
ACE	AGT	CLCN6	BAP1
ACER2	AGTPBP1	CLCNKA	BAZ1B
ACER3	AGTR1	CLCNKB	BCAR1
ACHE	AHCY	CLEC16A	BCL10
ACIN1	AHCYL2	CNNM2	BCL2
ACLY	AHSG	CNP	BCL6
ACMSD	AHSP	COBL	BCR
ACN9	AIG1	COL13A1	BCS1L
ACO1	AIM1	COL23A1	BDKRB1
ACO2	AIMP1	COL4A1	BDKRB2
ACOT1	AJAP1	COL6A3	BDNF
ACOT11	AK5	COLEC11	BLVRA
ACOT12	AKAP10	COMT	BMP2
ACOT13	AKAP12	COX5B	BMP4
ACOT2	AKAP13	CPLX2	BMP7
ACOT4	AKAP6	CR2	BMPR1A
ACOT7	AKR1B1	CREB5	BMPR1B
ACOT8	AKR1D1	CREG1	BMPR2
ACOX1	AKT1	CSK	BMS1
ACOX2	AKT2	CSMD1	BOC
ACOX3	ALAD	CST2	BRAF
ACOXL	ALDH1A2	CTBP1	BRD2
ACP1	ALDH1B1	CTF1	BRD4
ACP2	ALDH1L1	CUBN	BSCL2
ACP6	ALDH9A1	CYB561	BSND
ACPL2	ALG1L	CYP11A1	BTNL2
ACPT	ALK	CYP17A1	C1QB
ACR	ALOX12	CYP19A1	C1QTNF9
ACRBP	ALOX12B	CYP1A1	C3
ACSBG2	ALOX15	CYP1A2	C4A
ACSF2	ALOX5	CYP1B1	C4BPA
ACSF3	ALOX5AP	CYP21A2	CA1
ACSL5	ALPL	CYP2C9	CA2
ACSL6	ALX4	CYP2D6	CACNA1D
ACSM4	AMOTL2	CYP2E1	CALCA
ACSS1	AMPD2	CYP2J2	CALCRL
ACSS2	ANG	CYP2S1	CALR
ACSS3	ANGPT1	CYP3A4	CALY
ACTA1	ANGPT2	CYP4B1	CAMK1D
ACTA2	ANGPTL4	DCAF6	CAMP
ACTB	ANGPTL6	DDAH2	CAPN1
ACTC1	ANK1	DIDO1	CAPN10
ACTG1	ANK2	DIO2	CAPN2
ACTG2	ANK3	DIP2C	CARD8
ACTL6A	ANKH	DNAH8	CASP3
ACTL6B	ANKRD1	DNAJC6	CASP8
ACTL7A	ANKRD11	DOCK1	CASR
ACTL8	ANKRD2	DPT	CASZ1
ACTL9	ANKRD33B	DRD1	CAT
ACTN1	ANKRD34B	DRD3	CBLN2
ACTN2	ANKRD44	DUSP27	CC2D2A
ACTN3	ANKRD55	EDN2	CCHCR1
ACTR10	ANKRD6	EDN3	CCL2
ACTR1A	ANKS1A	EDNRA	CCL23
ACTR2	ANKS1B	EDNRB	CCL4
ACTR3	ANO3	EFCAB1	CCL5
ACTR3B	ANO4	EIF2AK1	CCM2
ACTR3C	ANO6	ELN	CCND1
ACTR5	ANPEP	EMILIN1	CCND2
ACTR6	ANTXR1	ENG	CCR1
ACTR8	ANXA1	ERAP1	CCR2
ACTRT2	ANXA2P3	ERGIC1	CCR5
ACVR1	AOAH	ESR1	CCR6
ACVR2A	AP1B1	ESR2	CCR7
ACVR2B	AP1G2	ETNK2	CD14
ACY3	AP1S3	ETV6	CD164L2
ACYP1	AP3B1	F10	CD177
ACYP2	AP3D1	F13A1	CD34
ADA	APBA1	F2	CD36
ADAD2	APBB2	F5	CD44
ADAL	APC	FABP3	CD46
ADAM10	APCDD1	FAM13A	CD47
ADAM11	APCDD1L	FAM19A4	CD6
ADAM12	APCS	FAM78B	CDH5
ADAM15	APEX1	FBN3	CDK9
ADAM17	APH1B	FES	CDKN1A
ADAM19	APIP	FGB	CENPA
ADAM2	APLNR	FGF1	CES1
ADAM21	APOA1	FGF21	CFH
ADAM29	APOA5	FGF5	CFTR
ADAM30	APOC1	FGFR1	CHDH
ADAM32	APOC3	FGFR2	CHEK1
ADAM33	APOH	FGFR3	CHEK2
ADAM5P	APOL1	FHL2	CHGA
ADAM6	APOL4	FKBP1B	CHI3L1
ADAM7	APP	FMO3	CHPT1
ADAM8	APPBP2	FMOD	CHST13
ADAM9	AQP10	FOLH1	CLCN7
ADAMTS10	AQP2	FOXF1	CLCNKA
ADAMTS12	ARAP2	FOXF2	CLCNKB
ADAMTS13	ARAP3	FRS2	CLDN1
ADAMTS14	ARG1	FSTL4	CLIC4
ADAMTS15	ARHGAP1	FTO	CLIP2
ADAMTS16	ARHGAP10	FURIN	CLU
ADAMTS17	ARHGAP15	GAS7	CNR1
ADAMTS18	ARHGAP20	GATA3	COASY
ADAMTS19	ARHGAP22	GCK	COG1
ADAMTS2	ARHGAP24	GCLC	COL11A2
ADAMTS20	ARHGAP25	GCNT1	COL18A1
ADAMTS5	ARHGAP26	GHRL	COL1A1
ADAMTS6	ARHGAP29	GJA4	COL1A2
ADAMTS7	ARHGEF1	GJA5	COL3A1
ADAMTS8	ARHGEF10	GNAS	COL4A1
ADAMTS9	ARHGEF10L	GOSR2	COLQ
ADAMTSL1	ARHGEF11	GPA33	COX5A
ADAMTSL2	ARHGEF12	GPR160	CP
ADAMTSL3	ARHGEF15	GPR161	CPEB1
ADAMTSL4	ARHGEF16	GPX1	CPEB4
ADAMTSL5	ARHGEF17	GRK4	CPT1A
ADAP1	ARHGEF2	GSTM1	CPT2
ADAP2	ARHGEF3	GSTM2	CRK
ADAR	ARID1B	GSTM4	CRMP1
ADARB1	ARID3B	GSTM5	CRYAA
ADARB2	ARID5B	GSTP1	CS
ADAT1	ARL15	HBA1	CSE1L
ADAT2	ARL3	HBB	CSF2
ADAT3	ARL6IP6	HBS1L	CSF3
ADC	ARMC2	HDAC9	CTBP1
ADCK2	ARMC3	HFE	CTF1
ADCK4	ARMC4	HLA-DQB1	CTNNB1
ADCK5	ARNT2	HLA-DRB1	CTNND1
ADCY1	ARNTL	HMOX2	CTSD
ADCY10	ARRDC2	HPCAL1	CUL3
ADCY2	ARRDC4	HS3ST1	CXADR
ADCY3	ARSB	HSD11B2	CXCL1
ADCY4	ARSG	HSD17B7	CXCR4
ADCY5	ARSJ	HSD3B1	CYP17A1
ADCY6	ARVCF	HSD3B2	CYP19A1
ADCY9	AS3MT	HSPA1B	CYP1A1
ADCYAP1	ASAP2	HSPA1L	CYP1A2
ADCYAP1R1	ASAP3	HTR2A	CYP1B1
ADD1	ASB1	IGF1	CYP21A2
ADD2	ASB17	IGF1R	CYP24A1
ADD3	ASB2	IGF2	CYP2B6
ADH1C	ASB6	IGFBPL1	CYP2C18
ADH6	ASB7	IL12B	CYP2C9
ADI1	ASCC3	IL1A	CYP2D6
ADIG	ASCL1	IL1B	CYP2J2
ADIPOQ	ASCL2	IL1R1	CYP3A4
ADIPOR1	ASPG	IL1RN	CYSLTR2
ADIPOR2	ASTN1	IL21R	DAAM1
ADK	ASTN2	IL6	DAPK2
ADM	ATF1	ILDR2	DBP
ADM2	ATF2	INHBB	DCDC2
ADNP2	ATF6	INPPL1	DCLRE1B
ADO	ATG10	INSR	DCN
ADORA1	ATG4C	IPO7	DCTN6
ADORA2A	ATG5	IRF5	DDAH1
ADORA2B	ATG9B	IRS1	DDC
ADORA3	ATL1	IRS2	DDIT3
ADPGK	ATM	IRX5	DECR1
ADPRH	ATN1	ITGA2	DENR
ADPRHL1	ATP10A	ITGB3	DGUOK
ADPRHL2	ATP10B	ITM2C	DHDDS
ADRA1A	ATP10D	ITPK1	DKK1
ADRA1B	ATP12A	IVD	DLC1
ADRA1D	ATP1A1	JPH3	DLEC1
ADRA2A	ATP1A2	KALRN	DLL4
ADRA2B	ATP1B1	KCNA5	DNER
ADRA2C	ATP2A2	KCNB1	DNM1L
ADRB1	ATP2B1	KCND2	DNMT1
ADRB2	ATP2B2	KCNJ1	DOCK6
ADRB3	ATP2B4	KDM4A	DRD1
ADRBK1	ATP4B	KDM5B	DRD2
ADRBK2	ATP5B	KDR	DRD3
ADRM1	ATP6V1B1	KIF4B	DST
ADSL	ATP6V1G2	KISS1	DUOX1
ADSS	ATP8A1	KL	DUOX2
ADSSL1	ATP8B1	KLB	DUSP1
AEBP2	ATP8B2	KLF5	DUSP2
AES	ATP8B4	KLHL12	DVL2
AFAP1	ATRN	KLHL31	DYM
AFAP1L1	ATRNL1	KLK1	DYNLL1
AFAP1L2	ATXN1	KLKB1	DYNLT1
AFF1	ATXN2	KNG1	ECE1
AFF3	ATXN7	LAMA3	ECE2
AFF4	ATXN8OS	LDLR	EDN2
AFG3L1	AUH	LEP	EDNRA
AFM	AURKC	LEPR	EDNRB
AFMID	AUTS2	LHFP	EFNA1
AFTPH	AVEN	LHFPL3	EGFR
AGA	AVPI1	LIPC	EGR1
AGAP1	AVPR1A	LLGL2	EIF2AK4
AGAP11	AXL	LMX1A	EIF4G2
AGAP2	B3GALT2	LPCAT3	ELANE
AGAP3	B4GALNT3	LPIN1	ELAVL1
AGAP5	B4GALT1	LPL	ELK3
AGAP7	BACE1	LPP	ELN
AGBL1	BACE2	LRP5	EMILIN1
AGBL2	BACH2	LRPAP1	ENG
AGBL3	BAG3	LRRC1	ENO1
AGBL4	BANF2	LTBP2	ENPEP
AGBL5	BANK1	LZTR1	ENTPD1
AGER	BARD1	M6PR	EPAS1
AGFG1	BAZ1B	MAEL	EPCAM
AGFG2	BAZ2B	MAPKAP1	EPHA1
AGGF1	BBS9	MARCH10	EPHA2
AGK	BBX	MAT1A	EPHA3
AGMAT	BCAM	MBL2	EPHB1
AGPAT1	BCAN	MC4R	EPHB2
AGPAT3	BCAP29	MCC	EPHX2
AGPAT4	BCAS4	MCCC2	EPO
AGPAT5	BCHE	MED12L	ERAP1
AGPAT6	BCL2	MEF2A	ERAP2
AGPHD1	BCL2A1	MEF2D	ERG
AGPS	BCL2L11	MEGF11	ERN1
AGR2	BCL6	MGST3	ESR1
AGR3	BCL7B	MIMT1	ESR2
AGRN	BCL9L	MMP1	EXD2
AGRP	BCR	MMP3	EXT1
AGT	BDKRB1	MMP9	EYA3
AGTPBP1	BDKRB2	MON1B	EZH2
AGTR1	BDNF	MOV10	F10
AGXT	BET1	MPZL1	F11R
AGXT2	BET1L	MSRA	F2
AGXT2L2	BFSP1	MTHFR	F2R
AHCTF1	BFSP2	MTR	F2RL1
AHCY	BHMT	MTRR	F3
AHCYL1	BHMT2	MYB	F5
AHCYL2	BIN1	MYH9	FA2H
AHDC1	BIN3	MYLK	FABP3
AHI1	BIVM	MYO10	FBL
AHNAK	BLID	MYO1D	FBN1
AHRR	BLK	MYO7B	FBN2
AHSA1	BLVRA	NADSYN1	FCGR3A
AHSA2	BLZF1	NCEH1	FGF23
AHSG	BMP2	NCKAP5	FGF5
AHSP	BMP5	NCOR2	FGF7
AICDA	BMP8A	NEDD4L	FGFR1
AIDA	BMP8B	NLRP3	FGFR2
AIF1	BMPER	NME7	FGFR3
AIF1L	BMPR1B	NOS1	FGL2
AIFM2	BMPR2	NOS2	FIG4
AIFM3	BMS1	NOS3	FIS1
AIG1	BNIP2	NOX3	FKBP1B
AIM1	BNIP3	NPC1	FKBP4
AIM1L	BOLL	NPHS1	FKBP5
AIMP1	BPI	NPHS2	FLI1
AIMP2	BRCA1	NPPA	FLT1
AIPL1	BRD2	NPPB	FLT4
AIRE	BRMS1L	NPPC	FMO3
AJAP1	BSND	NPR1	FN1
AK1	BTBD11	NPR3	FOS
AK2	BTBD16	NPY	FOSL2
AK3	BTBD3	NR3C1	FOXC1
AK3L1	BTD	NR3C2	FOXF1
AK5	BTG3	NRG3	FOXM1
AK7	BTNL2	NRXN3	FOXO1
AKAP1	BTRC	NT5C2	FOXO3
AKAP10	BUD13	NTRK3	FSD1
AKAP12	BUD31	NTSR1	FTO
AKAP13	C10ORF107	NUBPL	FURIN
AKAP2	C10ORF11	NUP210	GABPA
AKAP5	C10ORF113	NVL	GAL3ST1
AKAP6	C10ORF35	OGDHL	GATA5
AKAP8	C10ORF55	OPTC	GATA6
AKAP8L	C10ORF90	OSGEP	GBA
AKAP9	C11ORF87	OSGIN1	GBE1
AKD1	C12ORF42	P2RX4	GCA
AKIRIN1	C12ORF43	P2RX6	GCG
AKNAD1	C12ORF75	P2RX7	GCK
AKR1B1	C12ORF77	P2RY12	GDF15
AKR1B10	C14ORF177	P2RY2	GDNF
AKR1C1	C14ORF39	PACS2	GFAP
AKR1C4	C15ORF53	PANX2	GGCX
AKR1D1	C15ORF59	PARK2	GGTLC1
AKR1E2	C16ORF45	PAX6	GH1
AKR7A3	C16ORF78	PBX1	GHSR
AKR7L	C16ORF82	PCSK2	GIT1
AKT1	C19ORF24	PEBP4	GJA4
AKT1S1	C1ORF101	PGRMC2	GJA5
AKT2	C1ORF112	PIGG	GJB2
AKTIP	C1ORF174	PIGQ	GLB1
ALAD	C1ORF220	PITRM1	GLI1
ALAS1	C1ORF226	PLA2G3	GLIS3
ALCAM	C1ORF229	PLAT	GNA11
ALDH16A1	C1ORF94	PLCE1	GNAI2
ALDH18A1	C1QTNF6	PLEKHA6	GNAQ
ALDH1A2	C1QTNF7	PLEKHA7	GNAS
ALDH1A3	C2	PML	GNLY
ALDH1B1	C20ORF196	PMS1	GORASP1
ALDH1L1	C20ORF27	PNLDC1	GOSR2
ALDH1L2	C3	PNMT	GP9
ALDH3A1	C3ORF58	POGK	GPBAR1
ALDH3B1	C3ORF67	POLR1D	GPR158
ALDH3B2	C4A	PON1	GPT
ALDH4A1	C4ORF22	PON2	GPX1
ALDH5A1	C4ORF33	POU2F1	GPX3
ALDH6A1	C5ORF34	PPARGC1A	GPX4
ALDH7A1	C5ORF38	PPFIA4	GRHL1
ALDH8A1	C6ORF10	PPP1R12B	GRIN1
ALDH9A1	C7	PPP2R2A	GRIN2B
ALDOA	C8ORF34	PRC1	GRK4
ALDOC	C8ORF37	PRELP	GSDMD
ALG1	C8ORF4	PRKCE	GSK3A
ALG10B	C8ORF48	PRKCQ	GSTK1
ALG11	C9ORF106	PRKG1	GSTM1
ALG12	C9ORF3	PRSS8	GSTM2
ALG14	C9ORF66	PSMA4	GSTP1
ALG1L	CA10	PSMB4	GSTT2B
ALG1L2	CA12	PSMB8	GTF2I
ALG2	CACNA1C	PSMB9	GTF2IRD1
ALG3	CACNA1D	PTGES	GZMB
ALG5	CACNA1E	PTGIS	HAMP
ALG8	CACNA1G	PTGS2	HAS2
ALG9	CACNA1H	PTK2B	HBB
ALK	CACNA2D1	PTPRN2	HBG2
ALKBH1	CACNA2D3	PXDN	HCG22
ALKBH2	CACNA2D4	PYGB	HCRT
ALKBH3	CACNB2	RAB11FIP4	HDAC1
ALKBH5	CACNG4	RABGAP1L	HDAC3
ALKBH8	CADM1	RABIF	HDAC4
ALLC	CADM2	RAP1GAP2	HDAC5
ALMS1	CADPS	RASGRP3	HDAC9
ALMS1P	CALCA	RCSD1	HEXIM1
ALOX12	CALCOCO1	REN	HEY2
ALOX12B	CALCR	RFC1	HFE
ALOX12P2	CALCRL	RGS12	HIF1A
ALOX15	CALM1	RGS2	HLA-A
ALOX15B	CALM2	RGS4	HLA-B
ALOX5	CALU	RHOBTB2	HLA-C
ALOX5AP	CAMK1D	RMST	HLA-DPA1
ALOXE3	CAMK1G	RNLS	HLA-DPB1
ALPI	CAMK4	ROCK2	HLA-DQA1
ALPK1	CAMKK1	ROR2	HLA-DQB1
ALPK2	CAMLG	ROS1	HLA-DRB1
ALPK3	CAMTA1	RTN4	HMGB1
ALPL	CAND1	RUVBL2	HMGCR
ALPP	CANT1	RXRG	HMOX2
ALPPL2	CAPG	RYR2	HNF1A
ALS2	CAPN10	SAA1	HNF4A
ALS2CL	CAPN13	SBF1	HOTAIR
ALS2CR12	CAPN5	SCGB1D2	HOXA5
ALS2CR4	CAPZA1	SCNN1B	HPGDS
ALS2CR8	CAPZB	SCNN1G	HPSE2
ALX1	CARD10	SDK1	HRH3
ALX3	CARD11	SELE	HSD11B2
ALX4	CARD14	SEMA3F	HSD3B1
AMAC1L2	CARD6	SEPT9	HSD3B2
AMACR	CARTPT	SERBP1	HSP90AA1
AMBP	CASC2	SERPINA3	HSPA4
AMBRA1	CASP1	SERPINE1	HSPG2
AMD1	CASQ2	SFT2D2	HTR1A
AMDHD1	CASR	SGCD	HTR1B
AMDHD2	CAST	SGK1	HTR2A
AMFR	CASZ1	SHH	HYAL2
AMH	CAT	SIX5	HYDIN
AMHR2	CAV2	SLC12A1	ICAM1
AMICA1	CAV3	SLC12A3	ID1
AMIGO1	CBLB	SLC14A2	IDUA
AMIGO2	CBR4	SLC19A2	IER3
AMIGO3	CBS	SLC22A2	IFIH1
AMN	CBX4	SLC22A3	IFNAR1
AMOTL1	CBX8	SLC24A4	IGF1
AMOTL2	CCBE1	SLC39A12	IGF1R
AMPD2	CCDC105	SLC39A8	IGF2
AMPD3	CCDC146	SLC6A18	IL11
AMT	CCDC38	SLC6A19	IL12A
AMY2B	CCDC50	SLC6A2	IL12B
AMZ1	CCDC6	SLC6A4	IL12RB1
ANAPC10	CCDC60	SLC6A9	IL1A
ANAPC11	CCDC68	SLC8A1	IL1B
ANAPC13	CCDC7	SLC9A2	IL1RL1
ANAPC2	CCDC85A	SLC9A3	IL21
ANAPC4	CCDC86	SLCO1A2	IL22
ANAPC5	CCDC91	SLCO1B1	IL23A
ANAPC7	CCL1	SLCO3A1	IL2RA
ANG	CCL2	SLCO4C1	IL4
ANGEL2	CCL4	SLIT2	IL6
ANGPT1	CCL5	SNTB1	IL6R
ANGPT2	CCM2	SOD2	IMPACT
ANGPT4	CCNA1	SOD3	INPP5E
ANGPTL4	CCNG2	SORBS1	INPPL1
ANGPTL5	CCNH	SORCS2	INS
ANGPTL6	CCNJL	SP4	INSR
ANGPTL7	CCNY	SPRY2	IRF5
ANK1	CCR2	SPTBN4	ISCU
ANK2	CCR3	SPTBN5	ISG20
ANK3	CCR5	SS18L1	ISYNA1
ANKAR	CCRL2	STK39	ITCH
ANKDD1A	CCT2	STX18	ITGB1
ANKFN1	CD14	SYK	ITGB3
ANKFY1	CD180	TAF4	ITPR2
ANKH	CD1A	TAP1	ITSN1
ANKHD1	CD1D	TBCD	JAK2
ANKHD1-EIF4EBP3	CD200	TBX3	JPH2
ANKIB1	CD247	TBX5	JUN
ANKK1	CD276	TCF25	KAT5
ANKLE2	CD34	TCP10L2	KCNA5
ANKMY1	CD36	TDRD5	KCNH2
ANKMY2	CD47	TFF1	KCNH4
ANKRD1	CD55	TFR2	KCNH8
ANKRD10	CD74	TGFB1	KCNJ11
ANKRD11	CD83	TGFB3	KCNJ5
ANKRD12	CD86	TH	KCNK3
ANKRD13B	CD93	TIPRL	KCNK9
ANKRD13C	CDADC1	TMCC3	KCNMA1
ANKRD13D	CDC123	TMCO1	KCNN3
ANKRD16	CDC14C	TMEM183A	KDR
ANKRD17	CDC42BPA	TMEM39A	KIAA0319L
ANKRD18A	CDC42EP3	TMPRSS6	KIAA0586
ANKRD19	CDC6	TNF	KIAA1755
ANKRD2	CDC7	TNFRSF11B	KIF1B
ANKRD20A2	CDC73	TNFRSF1B	KL
ANKRD20A3	CDCA2	TNFSF4	KLF2
ANKRD20B	CDCA7L	TNFSF9	KLF4
ANKRD22	CDH10	TOLLIP	KLF5
ANKRD23	CDH11	TP73	KLF6
ANKRD24	CDH12	TPH1	KLK1
ANKRD26	CDH13	TRAPPC9	KLK3
ANKRD27	CDH15	TRDMT1	KLK4
ANKRD28	CDH18	TRHR	KLKB1
ANKRD30A	CDH2	TRIM58	KNG1
ANKRD30B	CDH23	TRPC6	KRAS
ANKRD31	CDH26	TRPS1	KRIT1
ANKRD32	CDH4	TSHR	KRT18
ANKRD33	CDH6	TSPAN9	KRT8
ANKRD33B	CDH7	TUSC1	LAMA2
ANKRD34A	CDH8	U2AF1	LAMC2
ANKRD34B	CDK10	UBE2R2	LATS1
ANKRD34C	CDK14	UCK2	LDLR
ANKRD35	CDK8	UCN3	LEF1
ANKRD37	CDKAL1	UCP1	LEP
ANKRD39	CDKN1A	UGGT2	LEPR
ANKRD40	CDKN1C	UHRF1	LGALS1
ANKRD43	CDRT15	ULK3	LGALS3
ANKRD44	CDRT4	ULK4	LGR6
ANKRD49	CDYL	UMOD	LIFR
ANKRD5	CDYL2	USP20	LIMK1
ANKRD50	CEACAM20	USP37	LIPA
ANKRD52	CELSR1	UTRN	LONP1
ANKRD53	CELSR2	VDR	LOXL1
ANKRD54	CENPP	VEGFA	LOXL2
ANKRD55	CENPQ	VIPR2	LPA
ANKRD56	CEP120	VOPP1	LPAR1
ANKRD57	CERKL	WDR37	LPAR2
ANKRD6	CETP	WDR4	LPAR3
ANKRD9	CFB	WISP1	LPCAT3
ANKS1A	CFDP1	WNK1	LPL
ANKS1B	CFH	WNK2	LRP1
ANKS3	CFTR	WNK4	LRP5
ANKS4B	CHD2	WNT3	LTBP2
ANKS6	CHD6	WSCD2	LTF
ANLN	CHD7	XYLT1	MALAT1
ANO1	CHDH	XYLT2	MAP1LC3B
ANO10	CHEK2	YEATS4	MAP2K1
ANO2	CHGA	ZBED5	MAP3K5
ANO3	CHGB	ZC3H11A	MAPK1
ANO4	CHI3L1	ZC3H3	MAPK14
ANO5	CHIT1	ZFP30	MAPK8
ANO6	CHL1	ZFR2	MAT2B
ANO7	CHN2	ZNF607	MAX
ANO8	CHORDC1	ZNF652	MCAM
ANO9	CHRM2	ZNF79	MCAT
ANP32A	CHRM3	ZP4	MCPH1
ANP32B	CHRM5	ZSWIM2	MDM2
ANP32E	CHRNA1		MEFV
ANPEP	CHRNA4		MEG3
ANTXR1	CHRNA5		MEOX2
ANTXR2	CHRNA6		METAP2
ANUBL1	CHRNB3		MEX3C
ANXA1	CHRNB4		MFAP1
ANXA11	CHRND		MFN2
ANXA2	CHRNG		MGP
ANXA2P2	CHST15		MICAL2
ANXA2P3	CHUK		MIF
ANXA3	CIITA		MIPEP
ANXA4	CILP2		MIR1181
ANXA6	CISD1		MIR130A
ANXA7	CITED2		MIR133B
ANXA8L2	CKM		MIR146B
ANXA9	CKS2		MIR17
AOAH	CLASP1		MIR191
AOC3	CLCN6		MIR195
AOX1	CLCNKA		MIR19A
AP1B1	CLCNKB		MIR200A
AP1G1	CLDN10		MIR210
AP1G2	CLDN14		MIR23A
AP1M1	CLEC14A		MIR26B
AP1M2	CLEC16A		MIR27A
AP1S1	CLEC4M		MIR29C
AP1S3	CLIP1		MIR328
AP2A1	CLMN		MIR410
AP2A2	CLNK		MIR411
AP2B1	CLSTN2		MIR455
AP2M1	CLU		MIR518C
AP2S1	CLVS2		MIR637
AP3B1	CLYBL		MIR656
AP3B2	CMIP		MIR675
AP3D1	CMKLR1		MIR92B
AP3M1	CMTM7		MIR96
AP3M2	CMYA5		MIRLET7B
AP3S1	CNGB1		MLH1
AP4B1	CNIH3		MLX
AP4E1	CNKSR3		MMACHC
AP4M1	CNNM2		MME
AP4S1	CNOT2		MMEL1
APBA1	CNP		MMP1
APBA2	CNR1		MMP2
APBA3	CNR2		MMP3
APBB1	CNRIP1		MMP9
APBB1IP	CNTLN		MPL
APBB2	CNTN1		MRGPRX1
APBB3	CNTN4		MRGPRX3
APC	CNTN5		MRGPRX4
APC2	CNTN6		MRPS30
APCDD1	CNTNAP2		MSC
APCDD1L	CNTNAP4		MSH2
APCS	CNTNAP5		MST1
APEH	COBL		MT1A
APEX1	COG2		MT1E
APH1A	COG6		MTHFD1
APH1B	COL10A1		MTHFR
API5	COL12A1		MTMR4
APIP	COL13A1		MTOR
APITD1	COL14A1		MTPN
APLF	COL15A1		MTR
APLNR	COL17A1		MUC1
APLP1	COL1A1		MUC5B
APLP2	COL1A2		MUC6
APOA1	COL21A1		MUL1
APOA1BP	COL22A1		MYH9
APOA5	COL23A1		MYLK
APOB48R	COL24A1		MYLK3
APOBEC3B	COL25A1		MYOC
APOBEC3D	COL28A1		NAAA
APOBEC3F	COL3A1		NAMPT
APOBEC3G	COL4A1		NANOS1
APOBEC4	COL4A2		NCAM1
APOC1	COL4A3		NCR1
APOC1P1	COL5A1		NDUFS4
APOC3	COL6A3		NEDD4
APOH	COL9A1		NEDD4L
APOL1	COLEC11		NEDD9
APOL3	COMT		NEFH
APOL4	COQ6		NES
APOLD1	CORIN		NEUROG3
APP	CORO1C		NF2
APPBP2	CORO2B		NFATC2
APPL2	COX10		NFATC3
APRT	COX5B		NFE2L2
APTX	COX7C		NFIX
AQP10	CPA6		NFKBIL1
AQP11	CPE		NFYA
AQP12A	CPEB2		NFYB
AQP12B	CPLX2		NGFR
AQP2	CPM		NKX2-1
AQP4	CPNE4		NLRP3
AQP7P1	CPNE7		NLRP6
AQP7P2	CPNE8		NOD2
AQP8	CPS1		NOS1
AQR	CPT1A		NOS2
ARAP1	CPT1B		NOS3
ARAP2	CPT2		NOTCH1
ARAP3	CPVL		NOTCH3
ARC	CR2		NOX4
ARCN1	CRADD		NOX5
AREG	CRBN		NPPA
ARF1	CRCP		NPPB
ARF3	CREB3L1		NPPC
ARF4	CREB5		NPR1
ARF5	CREG1		NPR3
ARFGAP1	CREM		NPS
ARFGAP2	CRHBP		NPY
ARFGAP3	CRHR1		NR1D1
ARFGEF1	CRIM1		NR1H4
ARFIP1	CRIPT		NR1I2
ARFIP2	CRISPLD1		NR2C2
ARFRP1	CRNKL1		NR3C1
ARG1	CRTAC1		NR3C2
ARG2	CRTAP		NR4A1
ARHGAP1	CSF1		NR4A3
ARHGAP10	CSF2		NT5C2
ARHGAP11B	CSF3		NTRK1
ARHGAP15	CSF3R		NUBP1
ARHGAP17	CSGALNACT1		OCLN
ARHGAP18	CSK		OPA1
ARHGAP20	CSMD1		OPN4
ARHGAP21	CSMD2		OPRL1
ARHGAP22	CSMD3		OPTN
ARHGAP23	CSNK1E		OSBP
ARHGAP24	CSRP3		OXSR1
ARHGAP25	CST2		P2RX1
ARHGAP26	CST8		P2RX7
ARHGAP27	CTBP1		P2RY12
ARHGAP29	CTCF		P2RY2
ARHGAP30	CTF1		P4HB
ARHGAP5	CTLA4		PAFAH1B1
ARHGAP8	CTNNA2		PAG1
ARHGDIA	CTNNA3		PARP1
ARHGDIB	CTNNBL1		PART1
ARHGDIG	CTNND2		PCDH20
ARHGEF1	CTNS		PCNA
ARHGEF10	CTR9		PCSK1
ARHGEF10L	CTSC		PCYT1A
ARHGEF11	CTSD		PDAP1
ARHGEF12	CTTNBP2		PDCD10
ARHGEF15	CUBN		PDE1A
ARHGEF16	CUL3		PDE3A
ARHGEF17	CUX1		PDE3B
ARHGEF18	CXADR		PDE4D
ARHGEF19	CXCL1		PDE5A
ARHGEF2	CXCR4		PDGFA
ARHGEF3	CYB561		PDGFB
ARHGEF4	CYBRD1		PDGFRA
ARHGEF5	CYFIP2		PDGFRB
ARHGEF7	CYLD		PDK1
ARID1A	CYP11A1		PDPN
ARID1B	CYP17A1		PDSS1
ARID2	CYP19A1		PEX1
ARID3A	CYP1A1		PF4
ARID3B	CYP1A2		PFKFB3
ARID3C	CYP1B1		PGF
ARID4A	CYP21A2		PHIP
ARID4B	CYP24A1		PIGM
ARID5A	CYP27A1		PIGN
ARID5B	CYP27B1		PIK3C3
ARIH2	CYP2A13		PIK3CD
ARL1	CYP2B6		PIK3R1
ARL10	CYP2C18		PKD1
ARL13B	CYP2C9		PKD2
ARL15	CYP2D6		PKD2L1
ARL16	CYP2E1		PKHD1
ARL17A	CYP2F1		PLA2G1B
ARL17B	CYP2J2		PLA2G2A
ARL2	CYP2S1		PLA2G6
ARL3	CYP3A4		PLA2G7
ARL4A	CYP4B1		PLAT
ARL4C	CYP4F12		PLK1
ARL4D	CYP4V2		PLXNA2
ARL5A	CYSLTR2		PMS1
ARL5C	DAAM2		PMS2
ARL6	DAB1		PNMT
ARL6IP1	DAB2		PNPLA3
ARL6IP4	DAB2IP		POLDIP2
ARL6IP6	DAOA		POMC
ARL8A	DARS		PON1
ARL8B	DBN1		POU2AF1
ARMC1	DCAF5		POU4F1
ARMC10	DCAF6		POU5F1
ARMC2	DCBLD1		PPARD
ARMC3	DCC		PPARGC1A
ARMC4	DCDC2		PPBP
ARMC5	DCHS1		PPCS
ARMC6	DCHS2		PPIA
ARMC7	DCK		PPP1R1A
ARMC8	DCLK1		PPP3R1
ARMC9	DCLK2		PRCP
ARNT	DCN		PRDX1
ARNT2	DCST1		PRDX2
ARNTL	DCST2		PRF1
ARPC1A	DCTN6		PRKAA1
ARPC1B	DDAH1		PRKAA2
ARPC2	DDAH2		PRKAB1
ARPC3	DDHD1		PRKCA
ARPC4	DDI1		PRKCD
ARPC5	DDX10		PRKCH
ARPM1	DDX20		PRKG1
ARPP-21	DDX60L		PRM3
ARRB1	DEF6		PROM1
ARRB2	DEFB110		PRSS8
ARRDC1	DEFB125		PSMD9
ARRDC2	DEGS2		PSMG1
ARRDC3	DENND1A		PTBP1
ARRDC4	DENND1B		PTEN
ARRDC5	DENND4A		PTGDS
ARSB	DES		PTGER3
ARSG	DGKB		PTGFR
ARSI	DGKG		PTGIR
ARSJ	DHX32		PTGIS
ARSK	DIAPH3		PTGS2
ART1	DIDO1		PTH
ART3	DIO2		PTHLH
ART5	DIP2A		PTK2B
ARTN	DIP2C		PTPN11
ARV1	DIRAS2		PTPRC
ARVCF	DKK2		PTTG1IP
AS3MT	DLC1		PXN
ASAH1	DLD		RAF1
ASAH2B	DLG2		RAMP1
ASAM	DLG5		RAPGEF5
ASAP1	DLGAP1		RARRES2
ASAP2	DLGAP5		RBM45
ASAP3	DMGDH		RBP4
ASB1	DMPK		RBPJ
ASB10	DMRT1		REG3A
ASB13	DMRT2		RELA
ASB16	DMRTA1		REN
ASB17	DMXL2		RET
ASB18	DNAH11		RFC2
ASB2	DNAH5		RGS2
ASB3	DNAH6		RHCE
ASB4	DNAH8		RHOA
ASB5	DNAH9		RING1
ASB6	DNAJC11		RND3
ASB7	DNAJC13		RNF19A
ASB8	DNAJC6		RNF213
ASCC1	DNASE1		RNLS
ASCC2	DNER		RNPC3
ASCC3	DNM2		RNPEP
ASCL1	DOCK1		ROCK2
ASCL2	DOCK2		ROS1
ASCL3	DOCK4		RPGRIP1L
ASCL4	DOCK6		RPL15
ASF1B	DOCK8		RPL5
ASGR1	DOCK9		RPSA
ASGR2	DOK5		RPTOR
ASH1L	DOK6		RRAS
ASH2L	DPEP1		RUNX1
ASIP	DPH5		RUNX2
ASL	DPP10		RYR1
ASNS	DPP4		S100A12
ASNSD1	DPT		S100A6
ASPG	DPYD		SAFB
ASPH	DPYS		SAMHD1
ASPHD1	DPYSL2		SARS2
ASPM	DRD1		SBNO1
ASPSCR1	DRD2		SBNO2
ASRGL1	DRD3		SCN10A
ASS1	DRGX		SCNN1B
ASTE1	DSC2		SCNN1G
ASTN1	DSCAM		SDF4
ASTN2	DSG2		SDHB
ASXL2	DSP		SDHC
ASXL3	DTHD1		SDHD
ATAD1	DTNB		SDS
ATAD2	DTNBP1		SEC23B
ATAD2B	DTWD1		SELE
ATAD3A	DUSP27		SERPINA1
ATAD3B	DUSP4		SERPINA3
ATAD3C	DUSP6		SERPINA5
ATAD5	DUT		SERPINE1
ATCAY	DYM		SERPINF1
ATF1	DYNC1H1		SESN2
ATF2	DYNC1I1		SETD2
ATF3	DYNC2H1		SETD3
ATF4	DYRK2		SF3B1
ATF5	DYSF		SFTPA2
ATF6	DYX1C1		SFTPC
ATF6B	E2F4		SGK1
ATF7	E2F7		SH3PXD2B
ATF7IP	EBF1		SHBG
ATG10	EBF2		SHH
ATG12	ECE1		SHMT1
ATG16L1	ECE2		SHPK
ATG16L2	ECHDC3		SIRT1
ATG2A	EDAR		SIRT3
ATG2B	EDC4		SKIL
ATG4B	EDEM1		SLC12A1
ATG4C	EDIL3		SLC12A3
ATG4D	EDN2		SLC12A9
ATG5	EDN3		SLC22A12
ATG7	EDNRA		SLC22A2
ATG9B	EDNRB		SLC25A24
ATHL1	EEF1E1		SLC30A10
ATIC	EEFSEC		SLC33A1
ATL1	EFCAB1		SLC35A1
ATL3	EFEMP1		SLC35F3
ATM	EFHC1		SLC37A4
ATMIN	EFNA5		SLC3A1
ATN1	EGFLAM		SLC5A2
ATOH1	EGFR		SLC6A18
ATOH7	EGLN3		SLC6A2
ATOH8	EGR2		SLC6A4
ATOX1	EHD4		SLC6A9
ATP10A	EIF2AK1		SLC7A1
ATP10B	EIF3D		SLC8A1
ATP10D	EIF4E2		SLC9A1
ATP11A	EIF4E3		SLC9A3
ATP12A	ELAC2		SLCO1B1
ATP13A2	ELANE		SLCO6A1
ATP13A3	ELF5		SLIT3
ATP13A4	ELL2		SLPI
ATP13A5	ELMO1		SMAD2
ATP1A1	ELN		SMAD3
ATP1A2	EMILIN1		SMAD4
ATP1A3	EML6		SMAD9
ATP1A4	EMP1		SMARCB1
ATP1B1	EMX2		SMN1
ATP1B2	ENG		SMN2
ATP1B3	ENO1		SMO
ATP2A1	ENOSF1		SMTN
ATP2A2	ENOX1		SMUG1
ATP2A3	ENPEP		SMURF1
ATP2B1	ENPP1		SNAI1
ATP2B2	ENSA		SNAI2
ATP2B4	EOMES		SNRNP70
ATP2C1	EPAS1		SNX1
ATP2C2	EPB41		SNX10
ATP4A	EPB41L2		SOD1
ATP4B	EPB41L3		SOD2
ATP5A1	EPB41L4A		SOD3
ATP5B	EPC1		SORD
ATP5C1	EPDR1		SORL1
ATP5D	EPHA4		SOST
ATP5E	EPHA5		SOX17
ATP5F1	EPHA6		SP1
ATP5G2	EPHA7		SPAG11A
ATP5H	EPHB1		SPAG11B
ATP5I	EPHB3		SPG7
ATP5J	EPHX1		SPHK1
ATP5J2	EPHX2		SPIB
ATP5L	EPS8		SRC
ATP5S	ERAP1		SRD5A2
ATP5SL	ERAP2		SST
ATP6AP1L	ERBB4		STAT1
ATP6V0A1	ERC2		STAT3
ATP6V0A2	ERCC5		STAT4
ATP6V0A4	ERCC6		STAT5A
ATP6V0B	EREG		STAT5B
ATP6V0C	ERGIC1		STAT6
ATP6V0D1	ERICH1		STIM2
ATP6V0D2	ESD		STK24
ATP6V0E1	ESR1		STK39
ATP6V1A	ESR2		STOX1
ATP6V1B1	ESRRG		STX16
ATP6V1B2	ETNK1		SUFU
ATP6V1C1	ETNK2		SUMO1
ATP6V1C2	ETV1		SYNE1
ATP6V1D	ETV6		SYT1
ATP6V1E1	EVL		TAGLN
ATP6V1E2	EXOC4		TAT
ATP6V1F	EXT1		TBL2
ATP6V1G1	EXT2		TBPL1
ATP6V1G2	EYA1		TBX1
ATP6V1G3	EYA4		TBX4
ATP6V1H	EYS		TCF12
ATP7B	F10		TCF4
ATP8A1	F11		TCIRG1
ATP8A2	F12		TEAD1
ATP8B1	F13A1		TEK
ATP8B2	F2		TERT
ATP8B3	F2R		TESC
ATP8B4	F3		TET2
ATP9A	F5		TFPI2
ATP9B	FABP1		TGFB1
ATPAF1	FABP3		TGFB2
ATPAF2	FABP7		TGFBR2
ATPBD4	FADS1		TGFBR3
ATPGD1	FADS2		TGFBRAP1
ATRIP	FAF1		TGM2
ATRN	FAH		TH
ATRNL1	FAM107B		THBS1
ATXN1	FAM120B		THY1
ATXN10	FAM124B		TICAM2
ATXN1L	FAM129A		TIMP2
ATXN2	FAM135B		TIMP3
ATXN2L	FAM13A		TIMP4
ATXN3	FAM13C		TJP2
ATXN7	FAM149B1		TK1
ATXN7L1	FAM155A		TLR2
ATXN8OS	FAM161B		TLR3
AUH	FAM167A		TLX2
AUP1	FAM170A		TM7SF2
AURKA	FAM172A		TMED7
AURKAIP1	FAM178B		TMED7-TICAM2
AURKAPS1	FAM187B		TMEM127
AURKB	FAM188A		TMEM38A
AURKC	FAM188B		TMEM67
AUTS2	FAM189A1		TMOD3
AVEN	FAM189A2		TNF
AVL9	FAM196B		TNFRSF11B
AVP	FAM19A1		TNFRSF12A
AVPI1	FAM19A4		TNFRSF1B
AVPR1A	FAM19A5		TNFSF11
AVPR1B	FAM20A		TNFSF4
AXIN1	FAM46A		TNNI3
AXIN2	FAM46C		TNPO3
AXL	FAM49A		TOPBP1
AZGP1	FAM65B		TOR2A
AZI1	FAM78B		TP53
AZI2	FAM83B		TP53BP1
B2M	FAM84A		TP63
B3GALNT2	FAM84B		TPH1
B3GALT2	FAM98A		TPI1
B3GALT4	FANCL		TPT1
B3GALT5	FANK1		TRAF6
B3GALT6	FARS2		TRIM13
B3GALTL	FAT1		TRIM8
B3GAT1	FAT3		TRIO
B3GAT2	FAT4		TRIP11
B3GAT3	FBLN1		TRPC3
B3GNT2	FBLN5		TRPC6
B3GNT3	FBN1		TRPM6
B3GNT4	FBN2		TRPM7
B3GNT5	FBN3		TRPM8
B3GNT6	FBXL17		TRPV1
B3GNT7	FBXL7		TRPV3
B3GNT9	FBXO15		TRPV4
B3GNTL1	FBXO5		TRPV6
B4GALNT1	FCAR		TSC2
B4GALNT3	FCER1A		TTN
B4GALNT4	FCER1G		TUG1
B4GALT1	FCGR2A		TWIST1
B4GALT2	FCGR3A		TWIST2
B4GALT3	FCHO1		TXN
B4GALT4	FCHO2		TYRP1
B4GALT5	FCRLB		UBAC2
B4GALT6	FDFT1		UCP1
B4GALT7	FDX1		UCP2
B9D1	FEM1A		UMOD
B9D2	FEM1B		UTRN
BAALC	FEN1		VAC14
BACE1	FERD3L		VASH1
BACE2	FERMT1		VCAM1
BACH1	FES		VDAC1
BACH2	FEZ2		VDR
BAD	FGB		VEGFA
BAG1	FGD6		VEGFC
BAG2	FGF1		VHL
BAG3	FGF12		VIM
BAG4	FGF14		VIP
BAHCC1	FGF18		VKORC1
BAHD1	FGF21		VTN
BAI1	FGF5		VWF
BAI2	FGF9		WNK1
BAI3	FGFR1		WNK4
BAIAP2	FGFR2		WNT5A
BAIAP2L1	FGFR3		XBP1
BAIAP2L2	FHIT		XDH
BAIAP3	FHL2		XPR1
BAK1	FIG4		XYLT2
BAMBI	FIGN		YWHAB
BANF1	FILIP1L		YY1AP1
BANF2	FKBP14		ZC3HC1
BANK1	FKBP1A		ZIC1
BANP	FKBP1B		ZNF148
BAP1	FLJ16779		ZNF395
BARD1	FLJ45079		ZNF469
BARHL1	FLNB
BARHL2	FLT1
BARX1	FLVCR1
BARX2	FMN1
BASP1	FMN2
BAT1	FMNL2
BAT2	FMO1
BAT2L1	FMO3
BAT2L2	FMOD
BAT3	FN1
BAT4	FNDC1
BAT5	FNDC3B
BATF	FOLH1
BATF3	FOLR1
BAX	FOXC2
BAZ1A	FOXF1
BAZ1B	FOXF2
BAZ2A	FOXL1
BAZ2B	FOXN3
BBOX1	FOXO1
BBS10	FOXO3
BBS12	FOXP1
BBS2	FPR3
BBS4	FRAS1
BBS5	FREM1
BBS7	FREM2
BBS9	FRMD4A
BBX	FRMD4B
BCAM	FRMD6
BCAN	FRS2
BCAP29	FSIP1
BCAR1	FSTL4
BCAR3	FSTL5
BCAS3	FTO
BCAS4	FURIN
BCAT1	FUT9
BCAT2	FXN
BCDIN3D	FYB
BCHE	FYN
BCKDHA	G2E3
BCKDK	GABARAPL1
BCL10	GABBR1
BCL11A	GABBR2
BCL11B	GABRA1
BCL2	GABRA2
BCL2A1	GABRA6
BCL2L10	GABRB1
BCL2L11	GABRB2
BCL2L12	GABRG3
BCL2L13	GABRP
BCL2L15	GABRR1
BCL6	GADD45G
BCL6B	GADL1
BCL7A	GAL
BCL7B	GALC
BCL7C	GALNT13
BCL9L	GALNT2
BCLAF1	GALNT4
BCR	GALNTL6
BCS1L	GALR1
BDH1	GAP43
BDH2	GAS2
BDKRB1	GAS7
BDKRB2	GAS8
BDNF	GATA2
BDNFOS	GATA3
BDP1	GATA4
BEAN	GATA6
BEGAIN	GBF1
BEND3	GCG
BEND4	GCH1
BEND5	GCK
BEND7	GCKR
BEST1	GCLC
BEST2	GCLM
BEST4	GCNT1
BET1	GCOM1
BET1L	GDAP1
BET3L	GDF10
BEYLA	GDF15
BFAR	GDNF
BFSP1	GEMIN5
BFSP2	GGCX
BHLHA15	GH1
BHLHA9	GHR
BHLHE22	GHRL
BHLHE40	GHSR
BHLHE41	GINS3
BHMT	GIP
BHMT2	GIPR
BICC1	GJA4
BICD2	GJA5
BIK	GJB2
BIN1	GJB6
BIN2	GKN1
BIN3	GLI1
BIRC2	GLI3
BIRC3	GLIPR2
BIRC5	GLIS1
BIRC6	GLRA3
BIRC7	GLRB
BIRC8	GLRX
BIVM	GLRX5
BLCAP	GLT1D1
BLID	GMPR
BLK	GNA12
BLM	GNA13
BLOC1S1	GNA15
BLOC1S2	GNAI1
BLOC1S3	GNAI2
BLVRA	GNAL
BLVRB	GNAO1
BLZF1	GNAQ
BMF	GNAS
BMP1	GNB1
BMP2	GNB1L
BMP2K	GNE
BMP3	GNPDA2
BMP4	GNRHR
BMP5	GOLGA3
BMP7	GOLPH3
BMP8A	GOSR2
BMP8B	GOT1
BMPER	GOT2
BMPR1A	GP9
BMPR1B	GPA33
BMPR2	GPATCH8
BMS1	GPBP1
BNC1	GPC5
BNC2	GPC6
BNIP1	GPD2
BNIP2	GPHN
BNIP3	GPM6A
BNIP3L	GPR12
BOC	GPR139
BOD1	GPR158
BOK	GPR160
BOLA1	GPR161
BOLA3	GPR176
BOLL	GPR39
BOP1	GPR45
BPGM	GPR85
BPHL	GPRIN3
BPI	GPX1
BPIL2	GPX3
BPIL3	GPX4
BPNT1	GRAMD1B
BRAF	GRB14
BRCA1	GRID1
BRCA2	GRID2
BRD1	GRIK1
BRD2	GRIK2
BRD3	GRIN2A
BRD4	GRIN2B
BRD8	GRIP1
BRD9	GRK4
BRDT	GRK5
BRE	GRM1
BREA2	GRM2
BRF1	GRM5
BRF2	GRM7
BRI3	GRM8
BRI3BP	GRPEL1
BRIP1	GSK3A
BRMS1	GSR
BRMS1L	GSS
BRP44	GSTM1
BRP44L	GSTM2
BRPF1	GSTM4
BRPF3	GSTM5
BRSK1	GSTO2
BRSK2	GSTP1
BRUNOL4	GTF2H5
BRUNOL5	GUCY1A2
BRUNOL6	GUCY1A3
BRWD1	GULP1
BSCL2	GYPA
BSG	GYPC
BSN	GYS1
BSND	GZMB
BSPRY	HACE1
BST1	HAND1
BST2	HAPLN1
BSX	HBA1
BTAF1	HBB
BTBD1	HBS1L
BTBD11	HCFC2
BTBD12	HCG27
BTBD16	HDAC4
BTBD17	HDAC9
BTBD18	HDDC2
BTBD19	HDGFL1
BTBD2	HDLBP
BTBD3	HEATR1
BTBD6	HEATR5B
BTBD7	HECTD2
BTBD9	HECW1
BTC	HERPUD1
BTD	HEXIM1
BTF3	HEXIM2
BTF3L1	HEY2
BTG2	HFE
BTG3	HHIP
BTG4	HHIPL1
BTLA	HIBADH
BTN1A1	HIF1A
BTN2A1	HIF1AN
BTN2A2	HIP1
BTN2A3	HIPK3
BTN3A2	HIRA
BTN3A3	HIST1H2AH
BTNL2	HIST1H2BN
BTNL3	HIVEP1
BTNL8	HIVEP3
BTNL9	HLA-A
BTRC	HLA-B
BUB1B	HLA-C
BUB3	HLA-DMA
BUD13	HLA-DPA1
BUD31	HLA-DPB1
BVES	HLA-DPB2
BYSL	HLA-DQA1
BZRAP1	HLA-DQB1
BZW1	HLA-DQB2
BZW1L1	HLA-DRA
BZW2	HLA-DRB1
C10orf105	HLA-DRB5
C10orf107	HLA-E
C10orf108	HLA-G
C10orf11	HLX
C10orf110	HMBOX1
C10orf111	HMCN1
C10orf113	HMGA2
C10orf114	HMGCR
C10orf116	HMOX2
C10orf118	HN1L
C10orf119	HNF1A
C10orf12	HNF4A
C10orf122	HNMT
C10orf131	HNRNPA3P1
C10orf137	HNRNPUL1
C10orf140	HOMER1
C10orf18	HOXC4
C10orf2	HOXC5
C10orf25	HPCAL1
C10orf26	HPCAL4
C10orf28	HPGD
C10orf32	HPN
C10orf35	HPSE
C10orf4	HRC
C10orf40	HS2ST1
C10orf41	HS3ST1
C10orf46	HS3ST3A1
C10orf53	HS3ST4
C10orf55	HS6ST1
C10orf57	HS6ST3
C10orf58	HSD11B2
C10orf67	HSD17B12
C10orf71	HSD17B14
C10orf72	HSD17B4
C10orf75	HSD17B7
C10orf76	HSD3B1
C10orf78	HSD3B2
C10orf81	HSF2
C10orf82	HSPA12B
C10orf88	HSPA1A
C10orf90	HSPA1B
C10orf91	HSPA1L
C10orf93	HSPA4
C10orf99	HSPA4L
C11orf1	HSPA8
C11orf10	HSPB6
C11orf16	HSPB7
C11orf17	HSPD1
C11orf2	HSPG2
C11orf20	HTR1D
C11orf21	HTR1E
C11orf30	HTR2A
C11orf31	HTR4
C11orf34	HTRA1
C11orf35	HUS1
C11orf36	HUS1B
C11orf40	ICA1
C11orf41	ICAM1
C11orf42	ICAM4
C11orf45	ID3
C11orf46	IFI27L1
C11orf48	IFIT1
C11orf49	IFNAR2
C11orf51	IFNGR1
C11orf52	IFNGR2
C11orf53	IFRD1
C11orf54	IGF1
C11orf57	IGF1R
C11orf58	IGF2
C11orf59	IGF2BP2
C11orf60	IGFBP2
C11orf63	IGFBP3
C11orf64	IGFBPL1
C11orf65	IGLL1
C11orf66	IGSF5
C11orf67	IKBKAP
C11orf68	IL10RA
C11orf70	IL12A
C11orf73	IL12B
C11orf75	IL12RB2
C11orf80	IL15
C11orf82	IL17F
C11orf83	IL18BP
C11orf84	IL18RAP
C11orf85	IL1A
C11orf86	IL1B
C11orf87	IL1F10
C11orf88	IL1R1
C11orf9	IL1R2
C11orf90	IL1RAP
C11orf91	IL1RN
C11orf92	IL21R
C11orf93	IL22
C11orf94	IL27
C11orf95	IL2RA
C12orf10	IL4
C12orf11	IL5RA
C12orf12	IL6
C12orf24	IL6R
C12orf27	IL6ST
C12orf29	ILDR2
C12orf32	IMMP2L
C12orf34	IMPA2
C12orf35	IMPG1
C12orf36	ING2
C12orf39	ING3
C12orf4	INHBB
C12orf41	INO80D
C12orf42	INPP4B
C12orf43	INPP5F
C12orf44	INPPL1
C12orf45	INS
C12orf47	INSC
C12orf48	INSIG1
C12orf49	INSR
C12orf5	IP6K3
C12orf51	IPMK
C12orf52	IPO5
C12orf53	IPO7
C12orf54	IQSEC1
C12orf56	IQSEC3
C12orf57	IRAK4
C12orf59	IREB2
C12orf60	IRF1
C12orf62	IRF2
C12orf68	IRF2BP2
C12orf70	IRF5
C12orf71	IRF7
C12orf72	IRF8
C12orf73	IRS1
C12orf74	IRS2
C12orf75	IRX1
C12orf77	IRX3
C13orf15	IRX4
C13orf16	IRX5
C13orf18	ISL1
C13orf23	ISM1
C13orf26	ITGA1
C13orf27	ITGA11
C13orf28	ITGA2
C13orf29	ITGA2B
C13orf30	ITGA3
C13orf31	ITGA4
C13orf33	ITGA6
C13orf34	ITGAE
C13orf35	ITGAV
C13orf36	ITGB1
C13orf37	ITGB2
C13orf38	ITGB3
C13orf39	ITGB6
C14orf1	ITIH3
C14orf102	ITIH5
C14orf104	ITM2C
C14orf105	ITPK1
C14orf109	ITPR1
C14orf115	ITPR2
C14orf118	ITSN2
C14orf119	IVD
C14orf126	IVNS1ABP
C14orf128	JAG1
C14orf132	JAK2
C14orf133	JAKMIP1
C14orf135	JAKMIP3
C14orf138	JAM2
C14orf139	JAZF1
C14orf143	JDP2
C14orf145	JKAMP
C14orf148	JMJD1C
C14orf149	JPH1
C14orf153	JPH2
C14orf156	JPH3
C14orf159	JUN
C14orf162	JUP
C14orf166	KALRN
C14orf166B	KANK4
C14orf167	KAT2B
C14orf169	KBTBD8
C14orf174	KCNA5
C14orf176	KCNB1
C14orf177	KCNB2
C14orf178	KCND2
C14orf179	KCND3
C14orf180	KCNE1
C14orf181	KCNE2
C14orf182	KCNE3
C14orf183	KCNH1
C14orf184	KCNH2
C14orf2	KCNH5
C14orf21	KCNH7
C14orf23	KCNIP4
C14orf28	KCNJ1
C14orf33	KCNJ11
C14orf34	KCNJ2
C14orf37	KCNJ5
C14orf38	KCNJ6
C14orf39	KCNK1
C14orf4	KCNK12
C14orf43	KCNK17
C14orf45	KCNK2
C14orf48	KCNMA1
C14orf49	KCNMB2
C14orf50	KCNMB4
C14orf64	KCNN2
C14orf68	KCNN3
C14orf70	KCNN4
C14orf73	KCNQ1
C14orf79	KCNQ1OT1
C14orf80	KCNQ3
C14orf86	KCNS3
C14orf93	KCNU1
C15orf17	KCNV1
C15orf2	KCTD1
C15orf23	KCTD16
C15orf24	KCTD7
C15orf27	KDM4A
C15orf28	KDM4B
C15orf33	KDM4C
C15orf34	KDM5B
C15orf37	KDR
C15orf38	KDSR
C15orf39	KEAP1
C15orf40	KEL
C15orf41	KHDRBS2
C15orf42	KIAA0040
C15orf44	KIAA0100
C15orf48	KIAA0232
C15orf51	KIAA0391
C15orf53	KIAA0922
C15orf55	KIAA1024
C15orf56	KIAA1211
C15orf58	KIAA1217
C15orf59	KIAA1462
C15orf60	KIAA1468
C15orf61	KIAA1549
C15orf63	KIF13B
C16orf11	KIF1A
C16orf13	KIF26B
C16orf35	KIF4B
C16orf42	KIF5B
C16orf45	KIF6
C16orf46	KIR2DL3
C16orf48	KIR3DL1
C16orf5	KIRREL3
C16orf53	KISS1
C16orf55	KIT
C16orf57	KL
C16orf58	KLB
C16orf61	KLC1
C16orf63	KLF12
C16orf65	KLF4
C16orf67	KLF5
C16orf68	KLF6
C16orf7	KLF7
C16orf71	KLHDC4
C16orf72	KLHL1
C16orf73	KLHL12
C16orf74	KLHL21
C16orf75	KLHL29
C16orf78	KLHL31
C16orf79	KLK1
C16orf80	KLK4
C16orf81	KLKB1
C16orf82	KNG1
C16orf86	KRAS
C16orf88	KRIT1
C16orf89	KRT19
C16orf91	KRT3
C16orf92	KRT35
C16orf93	KRT5
C17orf100	KRT74
C17orf101	KRTAP11-1
C17orf102	KRTAP25-1
C17orf103	LAG3
C17orf104	LAMA2
C17orf105	LAMA3
C17orf106	LAMA4
C17orf107	LAMB1
C17orf28	LAMC2
C17orf37	LAMC3
C17orf42	LAMP1
C17orf44	LAPTM4B
C17orf46	LARP7
C17orf47	LBP
C17orf48	LCAT
C17orf49	LCLAT1
C17orf50	LCP2
C17orf51	LCT
C17orf53	LDB2
C17orf55	LDB3
C17orf56	LDLR
C17orf57	LDLRAD3
C17orf59	LEF1
C17orf61	LEP
C17orf62	LEPR
C17orf63	LGALS14
C17orf64	LGALS2
C17orf68	LGI1
C17orf69	LGR5
C17orf70	LHFP
C17orf71	LHFPL3
C17orf73	LHX5
C17orf74	LIFR
C17orf75	LIG3
C17orf76	LIG4
C17orf79	LIMA1
C17orf80	LIMK1
C17orf81	LIN52
C17orf82	LIN7A
C17orf85	LIN9
C17orf86	LINGO2
C17orf87	LIPA
C17orf89	LIPC
C17orf93	LIPE
C17orf95	LIPG
C17orf96	LIPM
C17orf97	LITAF
C17orf99	LLGL2
C18orf1	LMAN1
C18orf10	LMAN1L
C18orf16	LMNA
C18orf18	LMNB1
C18orf19	LMO3
C18orf2	LMO4
C18orf21	LMO7
C18orf22	LMTK2
C18orf25	LMX1A
C18orf32	LNPEP
C18orf34	LNX2
C18orf55	LOXHD1
C18orf56	LOXL1
C18orf62	LOXL2
C18orf8	LOXL3
C19orf10	LOXL4
C19orf12	LPA
C19orf18	LPAR1
C19orf21	LPAR3
C19orf22	LPCAT1
C19orf23	LPCAT3
C19orf24	LPCAT4
C19orf25	LPIN1
C19orf28	LPL
C19orf29	LPP
C19orf30	LRGUK
C19orf33	LRIG1
C19orf34	LRIG3
C19orf35	LRP1
C19orf36	LRP11
C19orf39	LRP12
C19orf40	LRP1B
C19orf41	LRP5
C19orf42	LRP6
C19orf44	LRP8
C19orf45	LRPAP1
C19orf46	LRRC1
C19orf47	LRRC20
C19orf48	LRRC49
C19orf51	LRRC4C
C19orf52	LRRC55
C19orf55	LRRC8C
C19orf56	LRRN1
C19orf57	LRRN3
C19orf59	LRRTM4
C19orf6	LRTM1
C19orf60	LSAMP
C19orf61	LSM11
C19orf62	LTA4H
C19orf63	LTB
C19orf66	LTB4R
C19orf69	LTB4R2
C19orf70	LTBP1
C19orf73	LTBP2
C19orf75	LTBP3
C19orf76	LTBP4
C19orf77	LUZP1
C1D	LVRN
C1GALT1	LY86
C1orf100	LYRM4
C1orf101	LYRM7
C1orf103	LYST
C1orf104	LYZL2
C1orf105	LZTR1
C1orf106	LZTS1
C1orf107	M6PR
C1orf109	MACC1
C1orf111	MACROD2
C1orf112	MAD1L1
C1orf113	MAD2L1
C1orf115	MADD
C1orf116	MAEL
C1orf122	MAF
C1orf123	MAFB
C1orf125	MAGI1
C1orf126	MAGI2
C1orf127	MAML2
C1orf128	MAML3
C1orf130	MAN1A2
C1orf131	MAN2A1
C1orf133	MAP2
C1orf14	MAP2K4
C1orf141	MAP2K6
C1orf144	MAP3K5
C1orf150	MAP3K8
C1orf151	MAP4
C1orf156	MAP9
C1orf158	MAPK1
C1orf159	MAPKAP1
C1orf161	MAPT
C1orf163	MARCH1
C1orf168	MARCH10
C1orf170	MARK2
C1orf172	MASP2
C1orf174	MAST2
C1orf175	MAST4
C1orf177	MAT1A
C1orf182	MAT2B
C1orf183	MAX
C1orf185	MBL1P
C1orf187	MBL2
C1orf192	MBP
C1orf194	MC4R
C1orf198	MCC
C1orf201	MCCC2
C1orf203	MCCD1
C1orf204	MCF2L
C1orf21	MCHR2
C1orf210	MCM10
C1orf212	MCPH1
C1orf213	MCTP1
C1orf216	MCTP2
C1orf220	MDFI
C1orf223	MDFIC
C1orf226	MDGA2
C1orf229	MDH1B
C1orf230	MDM1
C1orf25	MDM2
C1orf26	MECOM
C1orf27	MED12L
C1orf31	MED15
C1orf35	MED27
C1orf38	MED6
C1orf43	MEF2A
C1orf50	MEF2C
C1orf51	MEF2D
C1orf52	MEFV
C1orf53	MEGF11
C1orf55	MEIS1
C1orf56	MEIS2
C1orf57	MELK
C1orf58	MEOX2
C1orf59	MERTK
C1orf61	MEX3C
C1orf63	MFAP2
C1orf65	MFN2
C1orf66	MFSD2B
C1orf69	MGAT4C
C1orf70	MGAT5
C1orf74	MGC12916
C1orf77	MGC27382
C1orf84	MGLL
C1orf85	MGP
C1orf86	MGST2
C1orf88	MGST3
C1orf89	MIA3
C1orf9	MICA
C1orf91	MICAL2
C1orf92	MICB
C1orf94	MIF
C1orf95	MIMT1
C1orf96	MINK1
C1orf97	MIPEP
C1QB	MIR149
C1QBP	MIR196A2
C1QC	MKI67
C1QL1	MKL1
C1QL2	MLF1
C1QL4	MLN
C1QTNF1	MLXIPL
C1QTNF2	MMADHC
C1QTNF4	MMD
C1QTNF5	MME
C1QTNF6	MMP1
C1QTNF7	MMP13
C1QTNF8	MMP14
C1QTNF9	MMP15
C1R	MMP16
C1RL	MMP2
C1S	MMP26
C2	MMP3
C20orf103	MMP9
C20orf106	MNX1
C20orf107	MON1B
C20orf11	MORF4L1
C20orf111	MOV10
C20orf112	MOXD1
C20orf114	MPDZ
C20orf117	MPHOSPH10
C20orf118	MPP7
C20orf12	MPPED2
C20orf123	MPRIP
C20orf134	MPZL1
C20orf135	MRAP2
C20orf144	MRAS
C20orf160	MREG
C20orf166	MRM1
C20orf177	MRPL13
C20orf186	MRPL15
C20orf195	MRPL35
C20orf196	MRPS6
C20orf199	MS4A1
C20orf20	MS4A2
C20orf200	MS4A6E
C20orf201	MSH3
C20orf202	MSI2
C20orf26	MSRA
C20orf27	MSX1
C20orf29	MSX2
C20orf3	MT1A
C20orf30	MT1X
C20orf43	MT2A
C20orf46	MTAP
C20orf54	MTBP
C20orf56	MTHFD1
C20orf7	MTHFD1L
C20orf72	MTHFD2
C20orf79	MTHFR
C20orf85	MTIF3
C20orf94	MTPN
C20orf95	MTR
C20orf96	MTRR
C21orf122	MTSS1
C21orf128	MTUS1
C21orf129	MTUS2
C21orf130	MTX3
C21orf131	MUC16
C21orf2	MUT
C21orf29	MYB
C21orf33	MYBPC3
C21orf34	MYD88
C21orf45	MYEF2
C21orf49	MYH11
C21orf54	MYH15
C21orf56	MYH4
C21orf57	MYH6
C21orf58	MYH7
C21orf59	MYH9
C21orf66	MYL2
C21orf67	MYL3
C21orf7	MYL4
C21orf70	MYLK
C21orf81	MYO10
C21orf82	MYO16
C21orf84	MYO1D
C21orf88	MYO1E
C21orf90	MYO7A
C21orf91	MYO7B
C21orf94	MYO9A
C21orf99	MYO9B
C22orf13	MYOCD
C22orf15	MYOD1
C22orf24	MYOM2
C22orf25	MYOM3
C22orf26	MYRIP
C22orf30	NAB1
C22orf31	NADSYN1
C22orf34	NALCN
C22orf36	NAMPT
C22orf40	NANOG
C22orf45	NAPG
C22orf9	NAT8
C2CD2	NAV1
C2CD3	NAV3
C2CD4A	NBEA
C2CD4B	NCAM1
C2CD4C	NCAM2
C2CD4D	NCEH1
C2orf15	NCK2
C2orf16	NCKAP5
C2orf18	NCOA2
C2orf24	NCOA7
C2orf27A	NCOR2
C2orf28	NCR2
C2orf29	NDN
C2orf34	NDRG2
C2orf39	NDRG4
C2orf40	NDUFB10
C2orf42	NEBL
C2orf43	NEDD4
C2orf44	NEDD4L
C2orf47	NEDD9
C2orf48	NEFL
C2orf50	NEGR1
C2orf52	NELL1
C2orf53	NES
C2orf54	NEUROD1
C2orf55	NEUROG3
C2orf56	NF1
C2orf57	NF2
C2orf58	NFATC1
C2orf60	NFATC2
C2orf61	NFATC4
C2orf63	NFE2L2
C2orf64	NFIA
C2orf65	NFIL3
C2orf66	NFKB2
C2orf67	NFKBIA
C2orf68	NFKBIB
C2orf69	NFKBIE
C2orf7	NFKBIL1
C2orf72	NGB
C2orf74	NGEF
C2orf76	NGF
C2orf77	NHLRC3
C2orf79	NHSL1
C2orf84	NINJ2
C2orf85	NIPAL4
C2orf86	NKAIN2
C2orf88	NKX2-1
C2orf89	NKX2-5
C2orf90	NKX2-6
C3	NKX2-8
C3orf1	NLGN1
C3orf14	NLRC5
C3orf15	NLRP3
C3orf17	NLRP4
C3orf18	NLRP5
C3orf19	NLRP9
C3orf20	NMBR
C3orf21	NME1
C3orf23	NME7
C3orf24	NMNAT2
C3orf25	NMNAT3
C3orf26	NMUR1
C3orf30	NNMT
C3orf31	NNT
C3orf32	NOD1
C3orf34	NOD2
C3orf38	NODAL
C3orf42	NOL4
C3orf47	NOL6
C3orf49	NOS1
C3orf51	NOS1AP
C3orf52	NOS2
C3orf54	NOS3
C3orf55	NOTCH3
C3orf57	NOTCH4
C3orf58	NOV
C3orf59	NOVA1
C3orf62	NOX3
C3orf63	NOX4
C3orf64	NPC1
C3orf67	NPHP4
C3orf70	NPHS1
C3orf71	NPHS2
C3orf72	NPNT
C3orf75	NPPA
C4A	NPPB
C4B	NPPC
C4BPA	NPR1
C4orf10	NPR3
C4orf14	NPS
C4orf17	NPY
C4orf19	NPY1R
C4orf21	NPY2R
C4orf22	NPY5R
C4orf23	NQO1
C4orf27	NR1H2
C4orf29	NR1H3
C4orf3	NR1H4
C4orf31	NR1I2
C4orf32	NR2F1
C4orf33	NR3C1
C4orf34	NR3C2
C4orf35	NRAS
C4orf39	NRG1
C4orf41	NRG3
C4orf42	NRIP1
C4orf44	NRIP2
C4orf45	NRN1
C4orf46	NRP1
C4orf48	NRXN1
C4orf49	NRXN3
C4orf50	NT5C1B
C5AR1	NT5C2
C5orf13	NTAN1
C5orf15	NTM
C5orf20	NTN4
C5orf22	NTRK2
C5orf28	NTRK3
C5orf30	NTSR1
C5orf32	NUBPL
C5orf33	NUDCD1
C5orf34	NUDT12
C5orf36	NUMB
C5orf37	NUP210
C5orf38	NUP35
C5orf40	NUP50
C5orf41	NVL
C5orf42	NXNL2
C5orf43	NXPH1
C5orf44	NXPH2
C5orf45	OAZ1
C5orf47	OCM2
C5orf49	ODAM
C5orf51	ODF2L
C5orf52	OGDHL
C5orf54	OLFM1
C5orf55	OLFM3
C5orf56	OLFM4
C5orf58	OLFML2B
C5orf60	OLIG3
C6	ONECUT2
C6orf1	OPA1
C6orf10	OPCML
C6orf103	OPN3
C6orf105	OPRD1
C6orf106	OPRM1
C6orf108	OPTC
C6orf115	OR10H5
C6orf118	OR12D3
C6orf122	OR1E2
C6orf123	OR2C1
C6orf124	OR51E1
C6orf125	OR52L1
C6orf127	OR56A5
C6orf129	OR9Q1
C6orf130	OR9Q2
C6orf132	OSBP2
C6orf134	OSBPL10
C6orf136	OSBPL11
C6orf138	OSBPL3
C6orf142	OSBPL7
C6orf145	OSCP1
C6orf147	OSGEP
C6orf150	OSGIN1
C6orf153	OSM
[truncated: 13,525 more rows]

## Sheet: Table S3
Table S3. Estimated associations between significant CpG sites and BP measures.
CpG site	Chromosome	Position	USCS gene	SBP					DBP
				Estimate	SE	p-Value	Lower	Upper	Estimate	SE	p-Value	Lower	Upper
cg00000714	19	54695678	TSEN34;TSEN34	-81.6983	40.0022	0.0429942	-160.785	-2.61183	-42.4357	21.8032	0.053621	-85.5418	0.670451
cg00000734	3	128902377	CNBP;CNBP;CNBP;CNBP;CNBP;CNBP	-574.854	141.732	8.25622e-05	-855.066	-294.643	-286.587	77.8755	0.000331846	-440.551	-132.623
cg00001446	1	43831041	ELOVL1	222.539	94.5265	0.0199498	35.6551	409.423	64.4924	52.1779	0.218525	-38.6662	167.651
cg00001582	10	80828702	LOC283050;LOC283050;LOC283050;ZMIZ1	-353.788	157.829	0.0265609	-665.824	-41.7521	-182.757	86.0634	0.035469	-352.909	-12.6053
cg00002190	8	19555033	0	108.25	40.7152	0.00875755	27.754	188.746	36.7972	22.5011	0.104222	-7.68865	81.283
cg00002224	8	144120399	C8orf31	35.4943	15.8888	0.0270742	4.08127	66.9074	19.5232	8.64544	0.0254796	2.43065	36.6157
cg00003287	1	201346149	TNNT2;TNNT2;TNNT2;TNNT2	-87.5105	34.3398	0.0119011	-155.402	-19.619	-26.8667	18.9853	0.159251	-64.4017	10.6683
cg00004121	1	142619000	0	-146.545	46.7779	0.00210927	-239.027	-54.0622	-48.5476	26.0183	0.0641473	-99.9871	2.89193
cg00004207	2	38977301	SFRS7	-214.723	84.8227	0.0124644	-382.423	-47.0243	-44.6637	47.0649	0.344265	-137.714	48.3862
cg00004219	12	132536833	EP400	271.008	123.011	0.0292209	27.8091	514.207	163.473	66.6928	0.0154726	31.6182	295.329
cg00004429	9	140681206	EHMT1	250.4	94.7424	0.00915501	63.0891	437.71	70.9713	52.5001	0.178609	-32.8241	174.767
cg00004533	21	45402464	AGPAT3;AGPAT3	325.095	139.095	0.0208455	50.0967	600.093	229.603	74.6965	0.00254117	81.9237	377.281
cg00004562	6	31089293	CDSN;PSORS1C1	146.924	72.5177	0.0446594	3.55294	290.296	51.0178	39.815	0.202181	-27.6985	129.734
cg00004608	6	134272463	0	-116.619	31.5503	0.000313128	-178.996	-54.2423	-60.8592	17.2412	0.000563132	-94.9461	-26.7723
cg00004667	1	16292746	ZBTB17	-230.293	106.4	0.0321284	-440.651	-19.9351	-60.0632	58.6579	0.307621	-176.033	55.9066
cg00006198	1	154476306	TDRD10;TDRD10	127.216	62.7923	0.044667	3.07188	251.36	29.7827	34.5854	0.390637	-38.5946	98.1599
cg00007326	19	13366046	CACNA1A;CACNA1A	194.098	91.8927	0.0364433	12.4207	375.774	60.6949	50.5507	0.231906	-39.2466	160.636
cg00009306	14	22989583	0	-51.8674	25.5731	0.0444359	-102.427	-1.30809	-26.0226	13.9508	0.064231	-53.6041	1.55892
cg00009970	18	48723811	MEX3C;MEX3C	-467.737	170.588	0.00690624	-804.997	-130.476	-211.123	93.6308	0.0256952	-396.236	-26.0095
cg00010946	3	157819282	SHOX2;SHOX2;SHOX2	-49.8008	20.6335	0.017089	-90.5944	-9.00731	-8.20012	11.4417	0.47476	-30.8209	14.4207
cg00011200	X	48380234	EBP;EBP	-171.175	47.1855	0.000399749	-264.463	-77.8865	-81.2646	25.9716	0.00213487	-132.612	-29.9174
cg00011247	8	64081001	YTHDF3	-550.34	239.791	0.0232149	-1024.42	-76.2604	-278.847	130.852	0.0348354	-537.548	-20.1457
cg00011346	2	213403859	ERBB4;ERBB4	85.3849	41.142	0.0397822	4.04494	166.725	45.1369	22.4142	0.0459507	0.822808	89.451
cg00011350	12	49444296	MLL2	242.307	82.0441	0.00368782	80.1013	404.513	107.515	45.1231	0.0185287	18.3047	196.726
cg00011460	4	40439822	RBM47;RBM47	367.367	184.303	0.0481752	2.98906	731.744	111.585	101.297	0.272541	-88.6841	311.854
cg00011513	1	152484386	LCE5A	-85.0626	33.6534	0.0125949	-151.597	-18.528	-43.4127	18.3689	0.0194836	-79.7289	-7.09649
cg00012238	18	21718458	CABYR;CABYR;CABYR;CABYR;CABYR;CABYR	-35.3827	16.9504	0.0386616	-68.8945	-1.87093	-14.5759	9.28767	0.118817	-32.9381	3.78635
cg00012522	15	98503952	ARRDC4;ARRDC4	33.6833	16.0738	0.0379235	1.90453	65.4622	18.2667	8.75041	0.0386525	0.966712	35.5668
cg00012638	6	39280541	KCNK17;KCNK17	-42.0261	14.6389	0.00473013	-70.968	-13.0841	-19.158	8.03809	0.0184954	-35.0498	-3.26628
cg00012960	16	411011	0	449.661	210.932	0.0347712	32.6362	866.685	223.871	115.12	0.0538183	-3.72698	451.47
cg00013409	1	38231980	EPHA10;EPHA10	-167.46	54.135	0.00238954	-274.488	-60.432	-60.1059	30.0309	0.0472744	-119.478	-0.73325
cg00013543	6	32042658	TNXB	-138.081	60.5696	0.0241369	-257.83	-18.3313	-56.7179	33.232	0.09009	-122.419	8.98353
cg00014112	2	127413530	GYPC;GYPC	-293.132	144.92	0.0450073	-579.647	-6.6163	-115.498	79.4307	0.148164	-272.537	41.5406
cg00014484	12	131865279	0	151.63	46.4691	0.00138506	59.7584	243.502	74.0527	25.4812	0.00425475	23.675	124.43
cg00015024	10	97803045	CCNJ;CCNJ;CCNJ	192.658	88.1994	0.0306016	18.2829	367.033	96.2004	48.1387	0.0476098	1.0277	191.373
cg00015572	6	28479502	GPX6	206.234	102.363	0.0458471	3.85744	408.612	94.8258	55.9497	0.0923291	-15.7898	205.441
cg00016593	1	41483423	SLFNL1;SLFNL1	293.651	88.3191	0.00112939	119.04	468.263	119.841	48.8984	0.0154858	23.1664	216.516
cg00017203	8	145000033	PLEC1;PLEC1;PLEC1;PLEC1;PLEC1;PLEC1;PLEC1;PLEC1	158.159	69.4016	0.0241866	20.9478	295.369	81.9483	37.8428	0.0320443	7.13096	156.766
cg00017271	17	76220743	BIRC5;BIRC5;BIRC5;EPR1	-47.9686	18.763	0.0116373	-85.0641	-10.8732	-6.50375	10.4344	0.534103	-27.1331	14.1256
cg00017826	2	30644955	0	75.9443	37.5564	0.0450665	1.69337	150.195	31.5839	20.5668	0.126875	-9.07778	72.2455
cg00018184	1	153519850	S100A3	93.1015	44.6817	0.0390088	4.76345	181.44	25.2596	24.6032	0.306341	-23.3822	73.9014
cg00018606	2	208989425	CRYGD	72.7054	22.0189	0.00121855	29.1729	116.238	50.8067	11.679	2.6031e-05	27.7166	73.8968
cg00019576	8	144337537	ZFP41	507.769	204.582	0.0142482	103.299	912.239	255.88	111.709	0.0234806	35.0256	476.735
cg00019841	18	48256146	MAPK4	-125.156	40.8208	0.00260432	-205.86	-44.4507	-46.8472	22.6096	0.0401	-91.5475	-2.14678
cg00019877	9	115773738	LOC169834	-143.057	53.5688	0.00846978	-248.966	-37.1489	-67.5227	29.3426	0.0228576	-125.535	-9.51088
cg00020052	2	68546899	CNRIP1;CNRIP1;CNRIP1;CNRIP1	234.239	99.9434	0.0204994	36.646	431.833	109.095	54.6869	0.0479959	0.975586	217.214
cg00021166	12	27676702	PPFIBP1;PPFIBP1	-427.035	158.988	0.00810701	-741.363	-112.708	-169.558	87.5783	0.0548737	-342.705	3.58902
cg00022688	10	114136011	ACSL5;ACSL5;ACSL5;ACSL5	-437.23	183.295	0.0183999	-799.614	-74.8456	-195.61	100.428	0.0534443	-394.161	2.94162
cg00022866	11	64108440	CCDC88B	-76.0419	23.3362	0.00140561	-122.179	-29.905	-37.1139	12.7966	0.00433051	-62.4134	-11.8144
cg00024812	2	9564248	ITGB1BP1;ITGB1BP1;CPSF3	-467.215	206.946	0.025514	-876.359	-58.0712	-168.103	113.795	0.141857	-393.081	56.8763
cg00025680	2	45180560	0	65.7172	19.493	0.000967197	27.1786	104.256	16.5819	10.9435	0.131968	-5.05391	38.2177
cg00025823	17	43909151	CRHR1;CRHR1;CRHR1;CRHR1	-50.3195	20.8358	0.0170236	-91.513	-9.12598	-1.92295	11.5742	0.868285	-24.8057	20.9598
cg00025877	6	34164284	0	-331.806	162.054	0.0424781	-652.196	-11.4172	-92.4162	89.1797	0.301853	-268.729	83.8968
cg00025981	13	42031281	C13orf15	277.697	86.4466	0.00163373	106.788	448.607	160.08	46.8439	0.00082829	67.4673	252.693
cg00026141	3	191579258	0	-85.6222	32.3228	0.00900137	-149.526	-21.7183	-62.949	17.2269	0.000363998	-97.0074	-28.8906
cg00027155	16	11099199	CLEC16A	-23.9405	6.79601	0.000577217	-37.3766	-10.5045	-12.819	3.70454	0.000715438	-20.1431	-5.49492
cg00027586	18	76148676	0	-135.122	47.8704	0.00545688	-229.764	-40.4794	-76.0553	26.0057	0.00402492	-127.47	-24.6407
cg00028211	2	45028802	0	32.8237	14.8981	0.0292151	3.36924	62.2781	7.83307	8.22222	0.342399	-8.42271	24.0888
cg00028507	1	2918106	0	-107.284	33.9589	0.00193845	-174.423	-40.1458	-51.6342	18.6279	0.00633205	-88.4626	-14.8058
cg00028677	15	55884658	0	308.078	140.234	0.0296734	30.828	585.328	125.66	76.9077	0.104525	-26.3906	277.711
cg00028918	5	159200479	0	161.709	72.9724	0.0283037	17.4388	305.979	77.4154	39.8782	0.0542312	-1.42599	156.257
cg00030774	15	29432143	FAM189A1	108.426	50.6849	0.0341526	8.21937	208.633	48.7969	27.7314	0.0806554	-6.02955	103.623
cg00031187	12	31522997	0	-121.064	60.7938	0.0483849	-241.256	-0.871062	-21.7851	33.5065	0.516644	-88.0293	44.459
cg00032205	8	98290372	TSPYL5	52.585	20.3084	0.0106325	12.4341	92.7358	30.4283	11.0199	0.00653119	8.64134	52.2153
cg00033127	1	99127446	SNX7;SNX7;SNX7	-311.147	105.817	0.00383599	-520.352	-101.941	-138.435	58.1862	0.0187009	-253.472	-23.3973
cg00033304	3	185302692	SENP2	180.548	75.7268	0.0184567	30.8324	330.264	59.0859	41.751	0.159231	-23.4581	141.63
cg00033551	16	4738568	MGRN1;MGRN1;MGRN1;MGRN1	112.581	42.1724	0.0084934	29.2043	195.959	44.2136	23.234	0.0590973	-1.72122	90.1484
cg00033668	12	15942561	EPS8	174.281	63.7236	0.00704621	48.2964	300.266	38.6129	35.4511	0.277942	-31.4757	108.702
cg00033703	15	63566255	0	160.872	60.2004	0.00842823	41.8523	279.891	50.2917	33.324	0.133508	-15.5916	116.175
cg00033806	8	143356113	TSNARE1	258.495	128.735	0.0465716	3.97868	513.011	169.914	69.6099	0.0158976	32.2911	307.536
cg00033909	7	9674902	PER4	-64.3277	25.0254	0.0111996	-113.804	-14.8512	-28.0546	13.7366	0.0429955	-55.2126	-0.89672
cg00034336	2	8684126	0	-55.9537	25.4462	0.0295264	-106.262	-5.64522	-20.6808	13.9793	0.141285	-48.3187	6.95715
cg00034755	22	50918361	0	-35.2358	16.9172	0.0390852	-68.6821	-1.78955	-2.88676	9.34688	0.757896	-21.366	15.5925
cg00035630	11	33036664	DEPDC7;DEPDC7	-147.039	56.8203	0.0106778	-259.376	-34.7019	-77.3692	30.9772	0.0136611	-138.613	-16.1255
cg00035812	2	204193378	ABI2	-334.862	153.601	0.0309224	-638.539	-31.186	-86.8612	84.6985	0.30688	-254.315	80.5923
cg00035847	1	29557016	MECR;MECR	-34.2305	15.8035	0.0320045	-65.4749	-2.98602	5.51279	8.7328	0.528891	-11.7524	22.778
cg00036137	19	56688439	GALP;GALP	154.521	77.4399	0.0479442	1.41775	307.624	65.8723	42.3837	0.122397	-17.9225	149.667
cg00036723	17	32688878	CCL1	-49.1264	18.0305	0.00725869	-84.7737	-13.4792	-10.4237	10.0327	0.300611	-30.2588	9.41154
cg00038131	1	145213338	NOTCH2NL	342.701	140.644	0.0160794	64.64	620.763	205.318	76.2123	0.00792289	54.6426	355.994
cg00039177	6	33385850	CUTA;CUTA;CUTA;CUTA;CUTA;CUTA;CUTA;CUTA;CUTA	-241.005	119.126	0.0449651	-476.523	-5.48687	-132.555	64.8233	0.0427415	-260.714	-4.39588
cg00039463	16	3931489	CREBBP;CREBBP	79.1286	23.0973	0.000804562	33.464	124.793	33.5544	12.7779	0.00960156	8.29179	58.8171
cg00039480	17	19620267	SLC47A2;SLC47A2	-78.7147	35.1488	0.0267023	-148.206	-9.22353	-48.8135	19.03	0.0113682	-86.4369	-11.1901
cg00040411	6	164393165	0	-84.4054	32.6148	0.0106729	-148.887	-19.9242	-51.3436	17.6471	0.00421266	-86.2328	-16.4544
cg00040423	6	30293951	TRIM39;HCG18;HCG18;TRIM39	-289.211	132.583	0.0308265	-551.335	-27.0869	-96.7311	72.9279	0.186869	-240.913	47.4512
cg00040466	6	168918597	SMOC2;SMOC2	32.5432	15.6447	0.0393352	1.61285	63.4736	13.9356	8.56581	0.10601	-2.99947	30.8707
cg00040873	16	2009157	NDUFB10	-90.6212	40.1131	0.0254195	-169.927	-11.3155	-51.6119	21.7968	0.0192586	-94.7054	-8.51842
cg00041401	1	114414408	PTPN22;PTPN22	-490.799	204.434	0.0176746	-894.976	-86.6209	-227.82	111.902	0.0436474	-449.056	-6.58394
cg00041564	17	9809187	RCVRN	-109.817	35.9433	0.00269296	-180.878	-38.7548	-60.4041	19.5511	0.00241848	-99.0576	-21.7506
cg00042186	2	47748839	KCNK12	64.3802	32.3858	0.048772	0.351618	128.409	40.7477	17.5407	0.0216175	6.06892	75.4265
cg00042409	3	113232968	CCDC52	54.2898	21.928	0.0144855	10.937	97.6426	35.4561	11.8206	0.00320145	12.0862	58.826
cg00043819	4	185942529	0	114.534	54.0609	0.0358895	7.65262	221.415	48.4047	29.6135	0.10439	-10.1428	106.952
cg00044097	2	106055153	FHL2;FHL2	-60.5129	26.4502	0.0236473	-112.806	-8.2194	-22.8952	14.536	0.117498	-51.6336	5.84324
cg00044170	12	2986348	FOXM1;FOXM1;C12orf32;C12orf32;C12orf32;FOXM1	-504.656	214.035	0.0197665	-927.814	-81.4973	-109.588	118.434	0.356395	-343.738	124.562
cg00044245	6	94128889	EPHA7	85.2868	34.1888	0.0137731	17.6938	152.88	36.0833	18.7728	0.056624	-1.03156	73.1983
cg00045070	1	55504649	PCSK9	-9.13755	4.37475	0.038545	-17.7867	-0.488436	-6.44847	2.35589	0.00700148	-11.1062	-1.79075
cg00045227	11	56467944	OR8U8;OR9G9;OR9G1	-30.7268	12.5572	0.0156462	-55.5531	-5.90052	-19.9978	6.77213	0.00369254	-33.3867	-6.60892
cg00045689	1	236017185	LYST;MIR1537	77.8257	33.6742	0.0222857	11.2499	144.401	32.5122	18.4729	0.0805931	-4.00975	69.0341
cg00046899	13	97777690	0	-42.1379	16.1667	0.0101385	-74.1003	-10.1755	-20.9009	8.8361	0.0193819	-38.3704	-3.4315
cg00047052	4	189578842	0	-188.303	48.0418	0.000138267	-283.284	-93.3222	-111.747	25.8783	2.9598e-05	-162.91	-60.5845
cg00047469	9	116172568	POLE3;C9orf43;POLE3	-426.333	153.617	0.00626902	-730.042	-122.625	-184.024	84.467	0.031031	-351.02	-17.0285
cg00047815	22	45311501	PHF21B;PHF21B	267.352	112.891	0.0192402	44.1604	490.544	69.6939	62.3909	0.265886	-53.6563	193.044
cg00048746	17	42976844	CCDC103;EFTUD2;EFTUD2;EFTUD2;EFTUD2	-323.498	136.721	0.0193461	-593.803	-53.193	-179.54	74.3619	0.0170521	-326.558	-32.5229
cg00049502	12	112280971	C12orf47;MAPKAPK5;MAPKAPK5	-124.753	38.815	0.00162486	-201.492	-48.0134	-29.1252	21.7548	0.182807	-72.1356	13.8852
cg00049868	2	11245407	0	277.815	122.938	0.0253772	34.7608	520.869	99.8134	67.6033	0.142067	-33.842	233.469
cg00051818	7	66367658	0	277.775	96.72	0.00471443	86.5547	468.996	93.3524	53.5983	0.0837565	-12.6143	199.319
cg00052385	8	134580580	ST3GAL1;ST3GAL1	-55.6721	26.6488	0.0385079	-108.358	-2.98611	-35.4005	14.4229	0.0153363	-63.9154	-6.88562
cg00052665	17	9941095	GAS7;GAS7	-65.288	25.7418	0.0123015	-116.181	-14.3951	-31.1186	14.0868	0.028796	-58.969	-3.26822
cg00052964	2	85135823	0	266.396	95.0211	0.00577246	78.5337	454.257	66.099	52.8601	0.213221	-38.4083	170.606
cg00053916	8	37457329	0	76.6586	33.2315	0.022533	10.9582	142.359	9.32264	18.4125	0.613427	-27.0798	45.7251
cg00054706	2	68289972	C1D;C1D	-480.253	163.617	0.00389699	-803.732	-156.773	-204.708	90.1146	0.024633	-382.869	-26.5465
cg00055341	2	200446845	0	-57.0026	27.448	0.0396528	-111.269	-2.73641	-45.1151	14.682	0.0025491	-74.1422	-16.088
cg00055359	2	134023210	NCKAP5;NCKAP5	63.7913	25.1191	0.0121917	14.1294	113.453	24.195	13.8341	0.0824924	-3.15569	51.5457
cg00055462	13	99023894	FARP1	-234.298	105.167	0.0274843	-442.219	-26.378	-105.124	57.5694	0.0699754	-218.942	8.69396
cg00055726	9	136445425	FAM163B	-66.7885	31.9633	0.0384684	-129.982	-3.59545	-28.1019	17.5073	0.110713	-62.7147	6.51096
cg00055771	5	144510462	0	-135.714	42.9609	0.00193984	-220.65	-50.7783	-78.6247	23.2738	0.00094498	-124.638	-32.6112
cg00056066	10	25010738	ARHGAP21	-42.3963	20.023	0.0359955	-81.9828	-2.80975	-24.5727	10.8757	0.0254017	-46.0745	-3.07094
cg00056719	12	53845867	PCBP2;PCBP2;PCBP2;PCBP2;PCBP2;PCBP2;PCBP2	-566.32	217.667	0.0102717	-996.659	-135.98	-250.772	119.447	0.037572	-486.925	-14.6198
cg00057272	8	135726252	ZFAT	-44.7115	20.6085	0.0317272	-85.4556	-3.96747	-9.54976	11.3761	0.402645	-32.041	12.9415
cg00057434	10	28288024	ARMC4	-158.68	60.1232	0.00925082	-277.547	-39.8133	-41.818	33.3441	0.211883	-107.741	24.1051
cg00057517	10	131905654	0	-73.4616	34.9149	0.0371649	-142.49	-4.4329	-34.3832	19.0832	0.0737367	-72.1118	3.34538
cg00057661	7	127228948	ARF5	-268.29	125.506	0.0342815	-516.423	-20.157	-46.429	69.3113	0.504049	-183.461	90.6032
cg00057722	18	45934156	0	-65.0494	20.1381	0.00154192	-104.863	-25.2354	-18.1979	11.2582	0.108257	-40.456	4.06024
cg00057791	1	12567182	VPS13D;SNORA59A;VPS13D;SNORA59B	208.145	104.127	0.0475493	2.28048	414.01	84.2409	57.0395	0.141952	-28.5293	197.011
cg00058329	12	133195094	P2RX2;P2RX2;P2RX2;P2RX2;P2RX2;P2RX2	87.8083	31.6773	0.00633033	25.1806	150.436	53.9934	17.1116	0.00196265	20.1628	87.824
cg00059034	1	98514082	0	-108.947	54.1265	0.0460502	-215.958	-1.93636	-14.2041	29.8616	0.635055	-73.242	44.8339
cg00059225	5	151304357	GLRA1;GLRA1;GLRA1;GLRA1	67.8272	32.4106	0.0381764	3.74968	131.905	11.939	17.8873	0.505578	-23.4251	47.3032
cg00059737	1	12400434	VPS13D;VPS13D	152.082	63.3748	0.017723	26.7864	277.377	100.852	34.1513	0.00369105	33.3328	168.371
cg00060403	17	49230877	NME1;NME1-NME2;NME1	-236.986	119.341	0.0490107	-472.929	-1.04169	-128.276	64.9707	0.0503082	-256.726	0.174746
cg00060882	X	24072811	EIF2S3	-52.1933	16.8847	0.00240626	-85.5753	-18.8114	-11.0887	9.4529	0.242768	-29.7776	7.60018
cg00061039	4	187186953	F11	286.686	107.431	0.0085174	74.2886	499.083	56.8182	59.7537	0.343308	-61.3182	174.955
cg00061086	14	50088260	RPL36AL;MGAT2	-225.914	113.961	0.0493948	-451.221	-0.606528	-80.7237	62.5254	0.198813	-204.34	42.8924
cg00061551	16	5121151	ALG1	17.4904	8.77134	0.0480906	0.148957	34.8318	12.2273	4.73023	0.0107627	2.87535	21.5792
cg00061635	17	8311836	0	-39.4796	14.8759	0.00887668	-68.8901	-10.0691	-25.9029	8.00457	0.00151289	-41.7283	-10.0774
cg00062119	8	30769864	0	-297.746	150.489	0.0498322	-595.271	-0.22128	-147.922	82.1061	0.0737602	-310.251	14.4058
cg00063346	1	228489289	OBSCN;OBSCN	-59.3355	29.521	0.0463588	-117.7	-0.970861	-35.4011	16.0223	0.0287652	-67.0781	-3.72421
cg00063828	16	85749496	C16orf74	-116.488	30.0906	0.000165513	-175.978	-56.9969	-23.5348	17.1183	0.17138	-57.3786	10.309
cg00064080	10	122598254	0	200.434	77.9027	0.0111268	46.4157	354.451	59.8256	43.0998	0.16732	-25.3851	145.036
cg00066750	6	126080132	HEY2	55.0532	25.7824	0.0344773	4.07994	106.026	51.3149	13.5853	0.000233733	24.456	78.1737
cg00067058	1	27220891	GPATCH3	237.783	86.5646	0.00680789	66.6399	408.926	157.472	46.5056	0.000920412	65.5278	249.416
cg00067102	1	241803367	OPN3	-401.546	191.628	0.0379317	-780.404	-22.6878	-259.966	103.627	0.0132596	-464.843	-55.0887
cg00067126	2	122493570	MKI67IP	-399.259	121.717	0.0013091	-639.9	-158.617	-112.629	68.0905	0.100346	-247.248	21.9894
cg00067768	3	183886674	DVL3	178.933	72.5876	0.0149088	35.4233	322.443	68.3286	39.9444	0.0893714	-10.6437	147.301
cg00068316	9	107729677	0	295.898	144.571	0.0425547	10.0742	581.722	65.7113	79.6689	0.410885	-91.7984	223.221
cg00068503	1	40782713	COL9A2	175.177	69.5662	0.0129234	37.6409	312.713	87.7813	37.9972	0.0223387	12.6588	162.904
cg00068909	4	103938965	NHEDC1;NHEDC1	206.12	90.551	0.0243456	27.0963	385.145	94.3424	49.5557	0.058993	-3.63192	192.317
cg00071051	6	44222845	SLC35B2	-90.2808	41.8565	0.03272	-173.033	-7.52825	#N/A	#N/A	#N/A	#N/A	#N/A
cg00071265	20	60717158	PSMA7	-76.9403	31.2352	0.014981	-138.694	-15.1865	-32.082	17.1537	0.0635346	-65.9958	1.83178
cg00071446	3	120025256	0	214.042	87.1453	0.0152677	41.7506	386.333	90.6827	47.8366	0.060064	-3.89286	185.258
cg00071887	15	74218529	LOXL1	129.665	65.3794	0.0492942	0.40613	258.923	53.746	35.7971	0.135503	-17.0268	124.519
cg00072711	9	34381150	C9orf24;C9orf24;C9orf24	160.671	81.1469	0.049664	0.239189	321.103	76.8032	44.3116	0.0852527	-10.8033	164.41
cg00073003	13	112724583	SOX1;SOX1	-51.9907	24.7945	0.0378043	-101.011	-2.97058	-10.4294	13.6782	0.447057	-37.4719	16.6132
cg00073380	16	5122085	ALG1	-462.037	123.194	0.000257564	-705.598	-218.477	-213.307	67.9963	0.00208089	-347.739	-78.8742
cg00073549	16	87609078	0	-48.3745	23.2022	0.0388938	-94.2466	-2.50244	-25.7598	12.638	0.0434044	-50.7458	-0.773805
cg00073771	10	126107736	OAT	-379.843	167.088	0.0245297	-710.185	-49.5002	-194.893	91.1374	0.0342164	-375.076	-14.709
cg00073837	2	223177008	0	79.5831	36.722	0.0319131	6.98162	152.185	40.8173	20.0263	0.0434143	1.22422	80.4105
cg00074145	15	53075505	ONECUT1	39.7627	14.5788	0.00720046	10.9396	68.5857	24.0666	7.88561	0.00272089	8.47637	39.6569
cg00075467	2	9983094	TAF1B	-33.9247	14.164	0.0179369	-61.9276	-5.92175	-24.4028	7.591	0.00162135	-39.4106	-9.395
cg00075698	6	15520937	JARID2	108.799	54.6349	0.0483845	0.78301	216.815	61.0978	29.7121	0.0416081	2.35545	119.84
cg00076325	2	172974630	0	77.7495	28.5542	0.00729547	21.2963	134.203	21.6448	15.8438	0.174085	-9.67918	52.9689
cg00076880	6	167717196	UNC93A;UNC93A	217.313	75.35	0.004547	68.3419	366.284	81.7763	41.6462	0.0515582	-0.56041	164.113
cg00077450	2	239361948	0	230.587	73.2433	0.00200785	85.7814	375.393	135.33	39.6382	0.000837275	56.963	213.697
cg00077567	5	856030	0	121.768	48.9524	0.014039	24.9867	218.55	41.231	27.0046	0.129063	-12.1586	94.6206
cg00078025	9	117159975	0	-70.1852	26.2177	0.00831564	-122.019	-18.3514	-41.6383	14.2022	0.00393742	-69.7168	-13.5598
cg00078221	5	139927754	EIF4EBP3;ANKHD1-EIF4EBP3	60.5739	24.8851	0.0161869	11.3746	109.773	20.1422	13.7241	0.144443	-6.99116	47.2755
cg00079638	15	45003652	B2M	-428.24	211.774	0.0450656	-846.928	-9.55061	-190.927	115.827	0.101517	-419.923	38.0692
cg00081084	19	36612722	TBCB	153.51	53.6446	0.00486213	47.4515	259.568	66.4131	29.513	0.0259891	8.06436	124.762
cg00081465	18	77383609	0	-58.4279	19.7808	0.00368334	-97.5356	-19.3203	-29.7094	10.8098	0.00677868	-51.0811	-8.3378
cg00082770	2	200332739	FLJ32063	-40.967	20.5858	0.0485318	-81.6662	-0.267779	-1.879	11.3617	0.868883	-24.3416	20.5836
cg00082939	10	77165293	C10orf41;C10orf41	-42.175	20.0553	0.0372608	-81.8254	-2.52463	-11.1673	11.0474	0.31383	-33.0087	10.674
cg00084019	7	176739	0	-84.0602	42.1094	0.0478483	-167.313	-0.807569	-38.951	23.0109	0.0927334	-84.4447	6.54282
cg00084271	1	160121487	ATP1A4;ATP1A4	-12.2845	4.16533	0.00373461	-20.5196	-4.04945	-4.64335	2.30348	0.0457344	-9.19746	-0.0892506
cg00085123	2	8723906	0	56.7639	23.8748	0.0187788	9.56218	103.966	31.7791	12.9805	0.0155932	6.11597	57.4422
cg00085430	17	3031874	OR1G1	-96.2209	25.0385	0.000183758	-145.723	-46.7185	-39.1732	13.9422	0.00566922	-66.7377	-11.6088
cg00086243	1	1142405	TNFRSF18;TNFRSF18;TNFRSF18	-61.0873	24.103	0.0123632	-108.74	-13.4344	-32.1913	13.1387	0.0155153	-58.1673	-6.21527
cg00088916	16	78011694	VAT1L	127.321	63.8207	0.047986	1.14424	253.498	92.7398	34.3466	0.00778665	24.8347	160.645
cg00089214	12	132516068	EP400	59.2674	17.9151	0.00119353	23.8482	94.6866	21.1832	9.96614	0.0352994	1.47957	40.8868
cg00089430	5	227764	SDHA	269.133	89.8819	0.00325341	91.432	446.835	87.2554	49.9256	0.0827071	-11.4502	185.961
cg00089915	1	66999684	SGIP1	-174.345	80.9062	0.0328796	-334.301	-14.3895	-102.255	43.9216	0.0213382	-189.09	-15.4194
cg00089966	5	159340430	0	-72.8855	25.8458	0.00549958	-123.984	-21.787	-45.9672	13.931	0.00122799	-73.5096	-18.4247
cg00090265	12	133140305	FBRSL1	79.8857	36.2001	0.0289585	8.31613	151.455	27.0553	19.9136	0.176447	-12.3149	66.4256
cg00091633	3	120170383	FSTL1	65.6687	29.9708	0.0300995	6.41474	124.923	#N/A	#N/A	#N/A	#N/A	#N/A
cg00091693	17	39041602	KRT20	-99.9466	40.3172	0.0143625	-179.656	-20.2372	-17.3899	22.374	0.438331	-61.6245	26.8447
cg00092273	8	124780287	FAM91A1	-264.491	131.601	0.0463738	-524.672	-4.30963	-104.89	72.1168	0.148062	-247.469	37.689
cg00093220	1	113258217	PPM1J	-193.352	85.3246	0.0249805	-362.043	-24.6606	-99.4994	46.5348	0.0342391	-191.501	-7.49761
cg00093829	10	6247101	PFKFB3;PFKFB3	228.697	85.6961	0.00851403	59.2708	398.122	129.559	46.5478	0.00612367	37.5315	221.586
cg00094735	5	1949198	0	-69.3267	34.2901	0.0451056	-137.12	-1.5333	-13.6437	18.9004	0.471575	-51.0108	23.7234
cg00094913	3	194120949	GP5	-337.47	170.627	0.0499119	-674.808	-0.131555	-145.081	93.3634	0.122458	-329.665	39.504
cg00095099	16	20377894	PDILT	-168.482	52.0932	0.0015216	-271.473	-65.4913	-72.3806	28.7524	0.0129499	-129.226	-15.5356
cg00095214	1	38272200	C1orf122;YRDC;C1orf122	-132.67	39.6712	0.00105897	-211.102	-54.2375	-36.7176	22.2244	0.100749	-80.6564	7.22118
cg00095259	18	59218797	CDH20	-80.0502	28.3456	0.00543399	-136.091	-24.0095	#N/A	#N/A	#N/A	#N/A	#N/A
cg00095276	5	1068111	SLC12A7	-72.4648	29.7384	0.0160757	-131.259	-13.6703	-26.8067	16.3711	0.103784	-59.1731	5.55982
cg00095333	17	70172535	0	-158.538	72.9516	0.0314477	-302.767	-14.3089	-112.261	39.243	0.00487601	-189.846	-34.675
cg00095526	1	201081686	CACNA1S;CACNA1S	-57.4293	26.7638	0.0336148	-110.343	-4.51589	-4.68269	14.8005	0.752181	-33.9442	24.5788
cg00095772	2	1050773	SNTG2	-48.9992	22.2324	0.0291612	-92.9539	-5.04454	-16.5043	12.2305	0.179377	-40.6847	7.67617
cg00096328	3	41200046	0	129.505	42.8996	0.00301641	44.6906	214.32	48.0427	23.7549	0.0450362	1.07797	95.0073
cg00097357	12	33591336	SYT10	56.1862	27.0914	0.0399162	2.62501	109.747	34.9147	14.6777	0.0187206	5.89613	63.9333
cg00098144	4	13525235	0	84.0875	19.9272	4.37254e-05	44.6904	123.485	45.6107	10.8517	4.66786e-05	24.1564	67.0651
cg00098304	15	93579369	0	-172.781	72.9993	0.0193073	-317.105	-28.4577	-24.9831	40.4676	0.537999	-104.99	55.0234
cg00098336	1	39273267	0	-66.9147	31.4229	0.0349634	-129.039	-4.78994	-8.53452	17.3641	0.62384	-42.8643	25.7953
cg00098673	15	64385603	FAM96A;FAM96A	-185.681	86.162	0.0328709	-356.028	-15.3337	-80.9016	47.1789	0.0885973	-174.177	12.3735
cg00098819	6	168615442	0	-67.2857	24.9528	0.00786702	-116.619	-17.9526	-11.005	13.8996	0.42985	-38.4853	16.4754
cg00099094	5	2334514	0	32.7986	15.0779	0.0312888	2.98869	62.6085	7.1053	8.32322	0.394745	-9.35015	23.5608
cg00101260	17	53426657	0	-134.499	48.9962	0.0068433	-231.367	-37.6307	-97.2217	26.1162	0.000284811	-148.855	-45.5886
cg00101629	1	15068966	KIAA1026;KIAA1026	99.1912	24.3786	7.85958e-05	50.9933	147.389	34.5862	13.7248	0.0128586	7.45164	61.7208
cg00102183	1	109772439	SARS	380.715	164.896	0.0224178	54.7064	706.724	187.428	90.0677	0.0392589	9.35915	365.497
cg00103045	5	112196507	SRP19	232.419	114.681	0.0445962	5.68858	459.15	127.329	62.412	0.0432169	3.93709	250.721
cg00104131	3	138327850	FAIM;FAIM;FAIM;FAIM	-464.671	203.107	0.0236463	-866.224	-63.1189	-274.643	110.185	0.0138489	-492.485	-56.8001
cg00106250	2	232329963	NCL	-311.267	140.62	0.0284793	-589.28	-33.2536	-150.329	76.8275	0.0523717	-302.221	1.56302
cg00106432	15	84540266	ADAMTSL3	-307.951	97.4615	0.00193554	-500.637	-115.264	-115.561	54.0343	0.0341985	-222.39	-8.7325
cg00106739	5	177657311	AGXT2L2	394.672	182.666	0.0324269	33.5303	755.813	114.731	100.608	0.256075	-84.1759	313.639
cg00107579	5	159398670	ADRA1B	-69.9678	20.804	0.000993949	-111.098	-28.8372	-35.7378	11.3787	0.00205625	-58.2341	-13.2416
cg00107982	22	37813098	ELFN2	-250.972	105.615	0.0188411	-459.777	-42.1658	-45.2662	58.5117	0.440456	-160.947	70.4146
cg00108282	7	845047	0	-34.2151	11.6983	0.00402231	-57.3433	-11.0868	-18.6919	6.36629	0.00388692	-31.2784	-6.10544
cg00108944	12	75784855	GLIPR1L2	-48.3748	13.553	0.00049085	-75.1697	-21.5798	-19.0158	7.53612	0.0127439	-33.9151	-4.11648
cg00108992	16	12192325	SNX29	126.063	59.6776	0.0364269	8.07754	244.049	17.9243	32.9629	0.587464	-47.2452	83.0937
cg00109302	3	147096098	0	55.4246	22.4404	0.0147188	11.0587	99.7906	24.0478	12.3116	0.0527816	-0.292791	48.3884
cg00110724	8	144885851	SCRIB;SCRIB	380.6	178.608	0.0348429	27.4823	733.717	239.181	96.6946	0.0145733	48.0103	430.351
cg00111359	2	26205029	KIF3C;KIF3C	-360.965	141.593	0.0118702	-640.901	-81.0291	-143.078	77.9082	0.0684051	-297.107	10.9505
cg00112341	3	55991024	ERC2	-73.5294	35.1694	0.0383608	-143.061	-3.99756	-26.8876	19.3069	0.165937	-65.0584	11.2832
cg00112493	4	110224951	COL25A1;COL25A1	-32.1642	14.9928	0.0336532	-61.8058	-2.52268	-22.4926	8.07323	0.00607532	-38.4538	-6.53137
cg00114618	5	64666244	ADAMTS6	192.851	67.6165	0.00500116	59.1694	326.532	86.1885	37.1522	0.0217937	12.7365	159.64
cg00114966	1	197893920	LHX9;LHX9	19.8549	9.20144	0.0326494	1.66314	38.0466	11.5426	4.99685	0.0223517	1.66356	21.4217
cg00115101	1	36689877	THRAP3	-628.266	258.213	0.01623	-1138.77	-117.765	-382.758	139.799	0.00698629	-659.148	-106.368
cg00115288	11	705892	EPS8L2	70.871	31.4779	0.0259144	8.63747	133.105	45.3588	17.0152	0.00858442	11.7189	78.9987
cg00115954	8	11536551	0	-54.3624	24.1418	0.0258922	-102.092	-6.63271	-9.69502	13.3518	0.468975	-36.0922	16.7021
cg00116172	2	3389717	TTC15	214.035	107.646	0.0487255	1.21351	426.856	58.5472	59.2094	0.324459	-58.513	175.607
cg00116946	5	172387081	RPL26L1;LOC100268168;LOC100268168	-46.9366	20.4822	0.0234218	-87.4309	-6.44227	3.39364	11.3525	0.765434	-19.0509	25.8382
cg00117018	8	145955983	ZNF251	-90.1211	23.2565	0.000163154	-136.1	-44.1419	-43.8997	12.7936	0.000789661	-69.1933	-18.6061
cg00117869	10	126198993	LHPP;LHPP	14.1064	5.66007	0.0138595	2.91614	25.2967	2.2677	3.14269	0.471756	-3.94556	8.48096
cg00118229	21	44088420	PDE9A;PDE9A;PDE9A;PDE9A;PDE9A;PDE9A;PDE9A;PDE9A;PDE9A;PDE9A;PDE9A;PDE9A;PDE9A;PDE9A;PDE9A;PDE9A;PDE9A;PDE9A;PDE9A;PDE9A	-76.6816	32.6227	0.0201408	-141.178	-12.1849	-49.0506	17.6234	0.00612515	-83.8929	-14.2083
cg00118365	5	140779112	PCDHGA4;PCDHGB5;PCDHGA6;PCDHGA1;PCDHGA8;PCDHGA5;PCDHGB1;PCDHGB5;PCDHGB4;PCDHGA3;PCDHGA2;PCDHGA7;PCDHGB2;PCDHGB3	-30.1006	13.5135	0.0275133	-56.8174	-3.38371	-10.8639	7.42841	0.145851	-25.5503	3.82247
cg00119314	17	48555610	RSAD1	-92.2694	36.2415	0.0119799	-163.921	-20.618	-4.30105	20.1754	0.831495	-44.1889	35.5868
cg00120172	X	77042539	ATRX;ATRX	202.438	81.1103	0.0137267	42.0787	362.797	72.9326	44.699	0.105003	-15.4396	161.305
cg00120932	6	30079436	TRIM31	52.9821	21.9619	0.0171399	9.56236	96.4019	2.76966	12.1981	0.820711	-21.3467	26.886
cg00121255	6	114844832	0	-45.8881	18.2955	0.0132775	-82.0593	-9.71681	-6.50335	10.1652	0.523369	-26.6004	13.5937
cg00121634	3	169530027	LRRC34	-138.972	70.0175	0.0491186	-277.401	-0.544028	-63.8278	38.2665	0.0975546	-139.483	11.8271
cg00122679	10	125673028	0	-58.4971	11.8877	2.38648e-06	-81.9997	-34.9945	-8.74111	6.96902	0.21183	-22.5192	5.03701
cg00123035	1	151319538	RFX5;RFX5	-282.899	132.08	0.033934	-544.028	-21.7699	-145.441	72.0216	0.0453536	-287.831	-3.05034
cg00123214	1	95703607	RWDD3;RWDD3	-10.6649	4.61221	0.0222186	-19.7835	-1.5463	-2.45675	2.5496	0.336915	-7.49745	2.58394
cg00125744	3	66008776	MAGI1;MAGI1;MAGI1	-101.136	32.566	0.0022993	-165.521	-36.7513	-26.4007	18.1906	0.148923	-62.3645	9.56313
cg00126498	6	150286838	ULBP1	-31.8989	14.7389	0.03214	-61.0385	-2.75931	-21.5605	7.9497	0.00752407	-37.2775	-5.8435
cg00126887	4	1280066	0	-88.2619	43.7939	0.0457778	-174.845	-1.67892	-68.4369	23.4796	0.00414617	-114.857	-22.0165
cg00126959	17	48712203	ABCC3;ABCC3	128.59	50.1758	0.0114399	29.3895	227.79	74.8798	27.2193	0.00672758	21.0659	128.694
cg00128188	10	1095446	IDI1	-226.565	86.6445	0.00990356	-397.866	-55.2641	-112.549	47.3549	0.018821	-206.172	-18.9255
cg00128702	18	905156	ADCYAP1;ADCYAP1	102.238	48.1568	0.0355105	7.02986	197.447	36.233	26.455	0.173002	-16.07	88.5359
cg00129273	8	70906996	0	-34.7764	12.8704	0.00774402	-60.222	-9.33086	-5.63863	7.17025	0.432967	-19.8146	8.53734
cg00129785	21	47455453	0	-92.5732	34.5853	0.00832398	-160.95	-24.1961	-61.4384	18.5898	0.00120655	-98.1915	-24.6854
cg00130393	4	8098876	ABLIM2;ABLIM2;ABLIM2;ABLIM2;ABLIM2;ABLIM2;ABLIM2	53.9451	23.4572	0.0229426	7.56901	100.321	40.8634	12.5404	0.00140565	16.0703	65.6565
cg00130530	6	35657202	FKBP5;FKBP5;FKBP5;FKBP5	-79.9909	28.0223	0.00496533	-135.393	-24.5894	-27.2688	15.5207	0.0811162	-57.954	3.4165
cg00130707	16	20303127	0	-70.1085	22.0114	0.00178403	-113.626	-26.5909	-34.2834	12.0648	0.00515975	-58.1362	-10.4306
cg00135416	17	78172177	CARD14;CARD14	-125.895	54.0281	0.0212259	-232.712	-19.0786	-87.6374	29.0442	0.0030297	-145.059	-30.2155
cg00140361	6	31700617	CLIC1	355.025	167.455	0.0357598	23.9569	686.093	178.718	91.3618	0.0524374	-1.90923	359.345
cg00140502	8	145981129	ZNF251	-526.845	205.407	0.0113741	-932.945	-120.744	-180.371	113.385	0.113913	-404.539	43.7969
cg00140842	2	54014180	ERLEC1;LOC100302652;ERLEC1;ERLEC1;ERLEC1;ASB3;ERLEC1;ASB3;ERLEC1	-303.063	150.531	0.0460009	-600.671	-5.45487	-106.11	82.6304	0.201209	-269.475	57.2545
cg00142150	22	38071001	LGALS1	-431.904	173.401	0.0139148	-774.726	-89.0814	-217.247	94.6914	0.0232636	-404.457	-30.0365
cg00142735	15	64454827	PPIB	-360.101	140.699	0.0115475	-638.27	-81.9321	-134.056	77.5337	0.0860135	-287.344	19.2325
cg00142933	2	128420784	LIMS2;LIMS2;LIMS2;LIMS2	-201.49	67.5037	0.00334913	-334.948	-68.0312	-69.4559	37.4378	0.0656654	-143.472	4.56053
cg00143362	10	15000025	MEIG1	-224.602	109.919	0.0428939	-441.916	-7.28669	-104.975	60.0654	0.0827121	-223.728	13.7775
cg00143986	12	131606752	GPR133	22.1577	10.2649	0.0325862	1.86353	42.4519	-1.64448	5.67796	0.772532	-12.8701	9.58115
cg00144022	12	122488854	BCL7A;BCL7A	256.857	122.809	0.0382879	14.0575	499.656	92.5503	67.4321	0.172104	-40.7666	225.867
cg00144335	4	107176	ZNF718	72.22	23.7008	0.00276202	25.3623	119.078	47.6268	12.6992	0.000257683	22.5198	72.7339
cg00145150	19	46713976	DKFZp434J0226	-57.2188	22.3943	0.0116852	-101.494	-12.944	-16.9847	12.3879	0.172547	-41.4762	7.50687
cg00145253	1	75602857	LHX8	96.5087	42.0259	0.0231366	13.4214	179.596	47.2668	22.9577	0.0413604	1.87831	92.6553
cg00145838	17	73729676	ITGB4;ITGB4;ITGB4	692.175	243.987	0.00523165	209.799	1174.55	291.324	134.335	0.0317992	25.7369	556.912
cg00146004	16	3241434	0	-60.7441	20.8697	0.00419782	-102.005	-19.4836	13.4746	11.643	0.249115	-9.54423	36.4935
cg00146951	10	17270376	VIM;VIM	-341.395	161.399	0.0361818	-660.489	-22.3008	-183.874	87.883	0.0382205	-357.623	-10.1248
cg00147216	17	2435549	0	380.189	167.073	0.0243891	49.8765	710.501	255.7	90.052	0.00519249	77.6622	433.738
cg00148666	16	56716117	MT1X	-497.459	219.806	0.0251633	-932.027	-62.8912	-85.8496	121.599	0.481357	-326.257	154.558
cg00150363	X	107068750	MID2;MID2	80.0142	27.3524	0.00401587	25.937	134.091	#N/A	#N/A	#N/A	#N/A	#N/A
cg00150874	X	40003284	BCOR;BCOR	33.4591	16.3257	0.0422822	1.1824	65.7359	-5.07308	9.00861	0.574243	-22.8836	12.7374
cg00150882	4	171011502	AADAT;AADAT	55.8115	23.7411	0.0201267	8.87399	102.749	30.7729	12.9163	0.0185393	5.23678	56.3091
cg00151250	8	91803412	NECAB1	45.7298	16.161	0.00534572	13.7786	77.681	9.77924	9.00708	0.279465	-8.02824	27.5867
cg00152008	1	50889225	DMRTA2	72.9658	31.7461	0.0230191	10.202	135.729	29.6564	17.4239	0.0909649	-4.79157	64.1043
cg00152757	7	65939507	0	-71.872	26.3365	0.00716837	-123.941	-19.8033	-35.1143	14.4096	0.0160698	-63.6028	-6.62586
cg00153101	1	2431753	PLCH2	-73.0797	28.1875	0.0105356	-128.808	-17.3515	-19.797	15.6178	0.207048	-50.6743	11.0802
cg00153368	11	57996423	OR10Q1	251.837	88.5398	0.00511818	76.7888	426.885	121.452	48.493	0.0134084	25.5789	217.326
cg00154902	8	1245703	0	16.9784	5.84289	0.00425908	5.42674	28.5302	7.74653	3.20883	0.017065	1.40249	14.0906
cg00155429	1	154155697	TPM3;TPM3;TPM3;TPM3;TPM3;TPM3;TPM3;TPM3;TPM3	-528.79	203.098	0.010219	-930.326	-127.254	-180.26	112.166	0.110291	-402.019	41.4992
cg00158308	13	97646341	OXGR1	86.2875	19.9244	2.81488e-05	46.8958	125.679	20.5219	11.418	0.0744405	-2.05222	43.0959
cg00158934	20	62165160	PTK6	-123.827	34.948	0.000537683	-192.921	-54.7328	-75.3984	18.8075	9.87464e-05	-112.582	-38.215
cg00159523	10	114713187	TCF7L2;TCF7L2;TCF7L2;TCF7L2;TCF7L2;TCF7L2	-24.4192	11.0552	0.028812	-46.276	-2.56239	-9.13889	6.07268	0.134598	-21.1449	2.86713
cg00159799	19	14552013	PKN1;PKN1	144.184	56.384	0.0116173	32.7099	255.658	45.7788	31.1606	0.144043	-15.8274	107.385
cg00159953	21	47547796	COL6A2;COL6A2;COL6A2	-22.358	8.75782	0.0117539	-39.6727	-5.04332	-10.3442	4.79781	0.0327897	-19.8298	-0.858724
cg00160262	1	158533225	OR6P1	61.7694	24.2057	0.0117885	13.9133	109.625	22.1433	13.3482	0.0993751	-4.24681	48.5334
cg00160667	1	29587357	PTPRU;PTPRU;PTPRU	75.8858	25.0424	0.00291085	26.3756	125.396	58.5629	13.172	1.76697e-05	32.5212	84.6046
cg00160777	16	23764590	CHP2	-21.0957	7.59586	0.00623346	-36.1131	-6.07825	-13.0017	4.10238	0.00187693	-21.1123	-4.89108
cg00160853	17	30263770	SUZ12	-221.802	109.176	0.0440848	-437.649	-5.95648	-47.717	60.1617	0.429035	-166.66	71.226
cg00160962	12	124616497	0	142.991	61.955	0.0224658	20.5024	265.479	84.5996	33.6071	0.0129523	18.1565	151.043
cg00161970	1	167684333	0	-206.764	100.049	0.0406119	-404.567	-8.96179	-104.454	54.5744	0.0576641	-212.35	3.44254
cg00162064	1	44998151	RNF220	-76.216	32.2266	0.019402	-139.93	-12.5023	-30.6179	17.7006	0.0858762	-65.6129	4.37716
cg00164150	2	20101139	TTC32	-465.684	191.766	0.0164343	-844.816	-86.5532	#N/A	#N/A	#N/A	#N/A	#N/A
cg00164335	22	31503579	SELM	-411.116	159.251	0.0108633	-725.964	-96.2674	-124.659	88.096	0.15928	-298.829	49.5119
cg00165631	1	201159988	IGFN1;IGFN1	-83.0678	39.1998	0.0358482	-160.568	-5.5678	-16.274	21.6333	0.453152	-59.0441	26.4961
cg00167259	1	166590947	FMO9P	273.404	115.616	0.0194142	44.8252	501.982	102.495	63.5899	0.109254	-23.2255	228.216
cg00167763	22	43819240	MPPED1	-206.424	66.472	0.00230031	-337.843	-75.0055	-65.678	36.9937	0.0780075	-138.817	7.46058
cg00167820	8	131663355	0	239.829	95.3018	0.0129802	51.4119	428.246	#N/A	#N/A	#N/A	#N/A	#N/A
cg00167916	6	32795877	TAP2;TAP2	159.564	61.9406	0.0110289	37.1038	282.024	96.3578	33.5309	0.0046899	30.0654	162.65
cg00168015	6	12729347	PHACTR1	98.5232	47.4702	0.0397724	4.67207	192.374	63.1507	25.6851	0.015166	12.3699	113.932
cg00168193	1	790667	0	282.342	96.847	0.00413865	90.8706	473.814	122.38	53.2986	0.0231536	17.006	227.754
cg00168417	X	118285788	KIAA1210	-62.455	21.5696	0.00439339	-105.099	-19.8107	-4.02255	12.0826	0.739691	-27.9104	19.8653
cg00170799	17	13927815	CDRT15P	184.474	62.0511	0.00347382	61.7961	307.153	63.941	34.404	0.0651933	-4.07762	131.96
cg00172074	4	184237386	WWC2	290.433	117.438	0.0145926	58.2515	522.614	100.409	64.7523	0.123241	-27.6099	228.427
cg00172603	1	54822031	SSBP3;SSBP3;SSBP3	50.8405	22.5262	0.0255597	6.305	95.376	29.8561	12.225	0.0158435	5.6867	54.0256
cg00172803	16	84076941	SLC38A8	-48.3698	21.7199	0.0275455	-91.3112	-5.42837	-36.7909	11.6215	0.00189842	-59.7672	-13.8145
cg00173141	1	210466172	0	340.49	169.406	0.0463621	5.56608	675.415	3.68119	93.5324	0.968661	-181.237	188.6
cg00173799	11	101001711	PGR	-67.4696	27.0201	0.0136833	-120.89	-14.0494	-40.6632	14.6336	0.00620626	-69.5945	-11.7318
cg00175344	13	79168044	0	110.339	52.0711	0.0358557	7.39145	213.286	47.2153	28.5167	0.100021	-9.16382	103.594
cg00175702	1	2109388	PRKCZ;PRKCZ;PRKCZ	113.27	49.9463	0.0248705	14.5232	212.016	29.6188	27.5685	0.284504	-24.8856	84.1232
cg00175844	8	141580128	EIF2C2;EIF2C2	194.37	79.9368	0.0162986	36.3302	352.409	93.5872	43.7111	0.0340028	7.16798	180.006
cg00175895	4	1578077	0	432.103	189.579	0.0241631	57.2944	806.911	192.07	103.829	0.0664406	-13.2053	397.345
cg00175980	12	120426618	CCDC64	-508.184	177.861	0.00492625	-859.824	-156.544	-235.295	97.5913	0.0172048	-428.238	-42.3517
cg00175987	18	72342044	ZNF407;ZNF407;ZNF407	303.979	142.587	0.0347619	22.0775	585.881	162.581	77.6572	0.0381021	9.04801	316.113
cg00177203	1	149901142	MTMR11;MTMR11;SF3B4	191.624	90.3623	0.0357174	12.9723	370.275	73.867	49.5788	0.138502	-24.1529	171.887
cg00177787	10	3330480	0	284.794	121.014	0.0199934	45.5437	524.044	135.942	66.1711	0.0417973	5.11788	266.766
cg00178635	17	80771428	TBCD	330.551	133.457	0.0144467	66.698	594.403	162.642	72.9349	0.0273423	18.4455	306.838
cg00179070	17	48279007	COL1A1	-80.1128	32.3705	0.0145225	-144.111	-16.1146	-0.0444778	18.0014	0.998032	-35.6342	35.5453
cg00179128	13	31040164	HMGB1	-412	188.273	0.0303054	-784.227	-39.7738	-157.938	103.362	0.128765	-362.29	46.4132
cg00179217	6	31831340	SLC44A4;NEU1	-304.061	151.429	0.0465736	-603.445	-4.67726	-86.9291	83.2819	0.29838	-251.582	77.7238
cg00179598	X	38078359	SRPX;SRPX;SRPX;SRPX	62.1266	17.0436	0.000375771	28.4305	95.8227	33.2218	9.29262	0.000481055	14.8498	51.5938
cg00182288	13	28709755	0	483.38	158.359	0.00271699	170.295	796.464	312.174	85.0215	0.000341895	144.082	480.266
cg00182421	3	170586396	RPL22L1	-75.2522	25.4296	0.00362253	-125.528	-24.9764	-25.6682	14.1025	0.0708762	-53.5496	2.21311
cg00182593	15	47476883	0	98.0337	43.6039	0.0261209	11.8265	184.241	54.282	23.7198	0.0236076	7.38667	101.177
cg00183684	1	86043834	DDAH1;DDAH1	76.6921	31.3852	0.0157869	14.6418	138.742	47.6065	16.974	0.00575328	14.048	81.1649
cg00183888	7	155276880	0	96.399	42.3451	0.0243325	12.6804	180.118	13.6654	23.4439	0.560898	-32.6843	60.0152
cg00184032	3	31494263	0	372.241	125.508	0.00354982	124.104	620.377	200.524	68.3614	0.00391999	65.3695	335.678
cg00184203	2	187558402	FAM171B	56.8131	24.1469	0.020024	9.07345	104.553	42.8691	12.902	0.00113778	17.3611	68.3771
cg00184524	6	31599904	BAT2	239.545	90.9947	0.00942727	59.6432	419.446	115.132	49.8001	0.0222437	16.6741	213.589
cg00186529	6	170452864	0	-44.2097	16.4251	0.00797828	-76.6831	-11.7363	-10.4464	9.12644	0.254317	-28.4898	7.5971
cg00187327	22	28191781	MN1	181.774	87.1827	0.0388875	9.40897	354.139	69.2575	47.8301	0.149856	-25.3052	163.82
cg00187414	4	37892193	TBC1D1	65.1244	26.1049	0.0137682	13.5136	116.735	13.7936	14.4751	0.342274	-14.8245	42.4117
cg00187437	6	31089157	CDSN;PSORS1C1	-81.3314	34.4867	0.01974	-149.514	-13.1493	-34.4489	18.9186	0.0707564	-71.8519	2.95408
cg00187768	3	186617977	0	127.68	58.1971	0.0298902	12.6214	242.739	-7.5285	32.2119	0.815545	-71.2131	56.1561
cg00187933	4	996785	IDUA	-126.807	50.5121	0.013196	-226.672	-26.9421	-51.1906	27.7721	0.0674093	-106.098	3.7164
cg00191178	3	74663024	0	42.3426	19.2313	0.0293195	4.32135	80.3638	29.4813	10.3521	0.00506509	9.0146	49.9481
cg00191625	22	40021996	CACNA1I;CACNA1I	-91.6948	29.9656	0.00265345	-150.938	-32.4512	-23.1927	16.7333	0.167944	-56.2752	9.8899
cg00191858	12	8332640	ZNF705A;FAM66C	-208.494	103.428	0.0457305	-412.976	-4.01129	-43.8575	56.9892	0.442849	-156.528	68.8133
cg00192750	16	56023299	0	238.376	82.5452	0.00449578	75.18	401.573	120.749	45.1104	0.0083222	31.563	209.935
cg00194146	6	13488404	GFOD1	91.5298	43.0319	0.0351717	6.45333	176.606	26.2574	23.6952	0.269704	-20.5892	73.104
cg00194585	X	131154158	0	103.15	49.6567	0.0396039	4.9764	201.324	84.6877	26.493	0.00171908	32.3096	137.066
cg00194780	17	8172728	PFAS	277.482	123.256	0.0259268	33.7977	521.166	40.4248	68.2096	0.554367	-94.4292	175.279
cg00196012	8	67624661	SGK3	185.725	80.9606	0.0232774	25.662	345.789	65.3074	44.5489	0.144899	-22.7682	153.383
cg00196671	18	28682229	DSC2;DSC2;DSC2;DSC2	100.529	38.9478	0.0108761	23.5274	177.531	48.416	21.3095	0.0246084	6.28592	90.5461
cg00197028	1	44055699	PTPRF;PTPRF	-145.831	66.9958	0.0311779	-278.285	-13.3769	-43.7684	36.8945	0.237508	-116.711	29.174
cg00197058	17	59554672	TBX4	-47.612	20.3133	0.0204907	-87.7725	-7.45157	-15.5095	11.1954	0.16815	-37.6435	6.62443
cg00197517	18	5197468	LOC642597	86.8554	36.8202	0.0197111	14.0598	159.651	50.7428	19.9816	0.0121941	11.2381	90.2474
cg00198729	17	42020748	PPY	-230.522	116.044	0.0489288	-459.946	-1.09751	-93.6563	63.5586	0.14285	-219.315	32.0024
cg00199048	17	43395133	MAP3K14	-332.196	163.761	0.0444005	-655.96	-8.43278	-168.491	89.3116	0.0612918	-345.065	8.08307
cg00199759	8	251809	0	-114.983	38.4944	0.00332714	-191.089	-38.8777	-61.4281	20.978	0.00398069	-102.903	-19.9535
cg00199846	13	37393246	RFXAP	-488.486	173.172	0.00548673	-830.857	-146.115	-260.192	94.3758	0.00661177	-446.778	-73.6064
cg00200074	7	103848802	ORC5L;ORC5L	-152.536	69.7451	0.0303997	-290.425	-14.6458	-10.3846	38.5971	0.788287	-86.6932	65.924
cg00200658	6	74013300	C6orf147	231.003	109.94	0.0374176	13.646	448.359	136.005	59.6824	0.0241912	18.0097	254
cg00200734	9	970379	0	55.6521	21.8198	0.0118309	12.5132	98.791	7.36257	12.1339	0.544982	-16.6269	31.352
cg00202460	15	83680873	C15orf40;C15orf40;C15orf40;C15orf40;C15orf40;C15orf40;C15orf40	44.1804	18.5337	0.0184767	7.53833	80.8224	30.9851	9.95229	0.00224327	11.3089	50.6614
cg00202568	8	55528166	RP1	-195.343	68.676	0.0051169	-331.119	-59.5671	-61.2204	38.0974	0.11032	-136.541	14.1002
cg00203568	X	135850876	ARHGEF6	-64.3893	21.5704	0.00334692	-107.035	-21.7435	-25.2891	11.9191	0.0356218	-48.8537	-1.7244
cg00204049	15	76552451	ETFA;ETFA;TYRO3P	223.725	107.892	0.0399497	10.4159	437.034	168.873	57.8902	0.00411641	54.4212	283.325
cg00204649	21	43227994	PRDM15;PRDM15	303.734	110.748	0.00689308	84.78	522.689	157.204	60.438	0.0102912	37.7151	276.693
cg00205485	1	153958871	RAB13	131.402	49.6305	0.00903607	33.2798	229.524	38.6481	27.4898	0.161968	-15.7007	92.997
cg00205756	16	7762118	A2BP1;A2BP1;A2BP1;A2BP1;A2BP1;A2BP1	-48.402	19.2561	0.0130834	-86.4723	-10.3317	-8.7124	10.6902	0.416461	-29.8474	12.4226
cg00206507	6	72199637	0	-63.7881	31.583	0.0453232	-126.23	-1.34676	-22.8311	17.333	0.189923	-57.0995	11.4372
cg00206639	15	99987871	0	-39.6719	18.5834	0.0345183	-76.4122	-2.93159	-14.7981	10.2024	0.149167	-34.9687	5.37249
cg00207428	16	2031785	NOXO1;NOXO1;NOXO1	-62.6762	17.4022	0.000438249	-97.0813	-28.2712	-15.7492	9.8117	0.110716	-35.1474	3.6491
cg00207833	15	23085646	NIPA1;NIPA1	68.3106	32.3308	0.0363871	4.39083	132.23	18.166	17.8108	0.309516	-17.047	53.3789
cg00207890	16	1098059	0	-77.5595	35.7168	0.0315772	-148.174	-6.94544	-48.8029	19.3312	0.0126994	-87.0216	-10.5842
cg00207926	22	37915326	CARD10	-183.855	92.4295	0.048635	-366.593	-1.11684	-47.1114	50.8622	0.355906	-147.669	53.4458
cg00208024	3	128332741	0	445.072	129.974	0.000808841	188.107	702.037	241.632	70.7635	0.000835798	101.729	381.535
cg00208274	7	4779342	FOXK1	189.746	80.6319	0.0200022	30.3323	349.16	118.597	43.6127	0.00737017	32.3724	204.822
cg00208967	19	10047924	OLFM2	39.511	19.6081	0.0458153	0.744786	78.2772	13.5429	10.7662	0.210517	-7.7424	34.8282
cg00209612	4	6665199	0	-11.8807	5.34814	0.0279256	-22.4542	-1.30711	-7.90734	2.88562	0.00693937	-13.6124	-2.20232
cg00210002	6	31866208	EHMT2;EHMT2	-220.679	106.725	0.0405064	-431.681	-9.67744	-48.8859	58.8288	0.407397	-165.194	67.4218
cg00210204	6	10748101	TMEM14B;TMEM14B;TMEM14B;TMEM14B	-227.716	93.6965	0.0163496	-412.959	-42.4729	-126.562	50.9556	0.0141798	-227.304	-25.8201
cg00211115	11	69257736	0	45.5424	21.2929	0.0341826	3.44523	87.6395	31.2977	11.4772	0.00721074	8.60659	53.9888
cg00213044	12	52886438	KRT6A	-71.9936	34.8624	0.0407603	-140.919	-3.06877	-5.36911	19.258	0.780811	-43.4433	32.705
cg00213119	4	3525178	LRPAP1	353.903	116.565	0.00285875	123.448	584.358	234.478	62.4353	0.000252907	111.04	357.916
cg00213177	12	51690687	BIN2	61.6297	27.2207	0.0251064	7.81296	115.447	25.9077	14.926	0.0848096	-3.60181	55.4172
cg00214171	17	73642991	RECQL5;LOC100130933	82.984	41.5408	0.0476925	0.855538	165.112	28.8785	22.8015	0.20743	-16.2012	73.9583
cg00215611	2	219860717	0	49.1582	22.6368	0.0315702	4.40398	93.9124	36.7479	12.1365	0.00293274	12.7533	60.7425
cg00215744	16	57334530	0	-596.146	178.276	0.00105996	-948.607	-243.685	-230.842	98.9358	0.0210592	-426.443	-35.2404
cg00216305	16	51625890	0	-60.2492	17.9719	0.00103047	-95.7807	-24.7177	-17.6538	10.0576	0.0813998	-37.5382	2.23057
cg00216901	20	36156919	BLCAP;BLCAP;BLCAP;BLCAP	43.7052	18.8658	0.021975	6.40645	81.0039	14.1258	10.3958	0.176396	-6.42726	34.6789
cg00216997	X	48980153	GPKOW	75.4605	30.7859	0.0154727	14.5951	136.326	44.6746	16.6917	0.0083286	11.6743	77.6749
cg00217953	2	97527635	SEMA4C	61.366	27.0742	0.0249484	7.83888	114.893	55.7782	14.2454	0.000140375	27.6143	83.9421
cg00218103	22	46465977	0	118.286	47.0539	0.0130748	25.2578	211.314	35.4018	26.0128	0.17572	-16.0269	86.8305
cg00218134	17	19882222	AKAP10	-158.578	45.708	0.000693677	-248.946	-68.211	-47.8138	25.6107	0.0640007	-98.4475	2.81997
cg00220113	8	142450415	FLJ43860	-87.4841	44.204	0.049767	-174.878	-0.0902987	-10.8871	24.3783	0.65586	-59.0844	37.3101
cg00220294	16	54322494	0	93.0203	42.3577	0.0297332	9.27692	176.764	53.0549	23.0174	0.0226375	7.54823	98.5616
cg00221494	13	98794593	FARP1;FARP1	120.761	54.5222	0.028383	12.968	228.555	91.4888	29.1865	0.00209687	33.7855	149.192
cg00222125	13	53226144	SUGT1;SUGT1	76.6537	33.5703	0.0239137	10.2834	143.024	0.335817	18.6103	0.985629	-36.4578	37.1294
cg00223042	2	65126816	0	259.945	124.028	0.0378942	14.7358	505.155	91.0375	68.1294	0.183637	-43.658	225.733
cg00223186	1	180472200	ACBD6	-409.092	178.62	0.0234991	-762.234	-55.9497	-181.757	97.8337	0.0652957	-375.18	11.6655
cg00223900	6	31671154	BAT5	-380.105	162.862	0.0210233	-702.091	-58.1187	-78.3184	90.1152	0.386284	-256.481	99.8442
cg00223950	1	19536222	UBR4	-339.142	113.023	0.00319036	-562.594	-115.69	-133.289	62.461	0.0345889	-256.778	-9.80046
cg00225157	6	33173038	HSD17B8	-101.839	43.4361	0.0204541	-187.715	-15.9639	-22.3278	24.0291	0.354386	-69.8346	25.179
cg00225553	6	33281505	TAPBP;TAPBP;TAPBP	-394.622	195.039	0.0449456	-780.224	-9.01977	-170.433	106.738	0.112578	-381.46	40.5935
cg00225765	4	5052464	STK32B	184.206	88.2573	0.0386873	9.71688	358.696	44.0758	48.64	0.366406	-52.088	140.24
cg00226904	18	61157065	SERPINB5	-165.708	76.1229	0.0311684	-316.207	-15.2088	-96.5628	41.3331	0.0208994	-178.281	-14.8451
cg00227490	11	9336016	TMEM41B;TMEM41B;TMEM41B;TMEM41B;TMEM41B	-282.155	141.146	0.0475406	-561.208	-3.10241	-175.231	76.4977	0.0234758	-326.471	-23.9914
cg00228708	10	135048062	0	223.389	99.4141	0.0262013	26.8416	419.936	9.41936	55.0751	0.864449	-99.467	118.306
cg00228984	20	1471884	SIRPB2;SIRPB2	-45.3284	22.3141	0.0441086	-89.4444	-1.21227	-14.5802	12.2621	0.236433	-38.8229	9.66256
cg00230586	19	16013833	0	109.284	48.9486	0.027161	12.5102	206.058	53.6699	26.732	0.0465997	0.819198	106.521
cg00231519	10	120516119	C10orf46	13.8499	4.2059	0.00125529	5.53456	22.1651	7.07153	2.3	0.00253509	2.5243	11.6188
cg00231549	X	33744176	0	53.7093	26.3387	0.0433135	1.63632	105.782	13.1458	14.5057	0.36636	-15.5327	41.8243
cg00231812	18	14998120	0	-170.163	75.8196	0.0263811	-320.063	-20.2636	-40.2722	41.8683	0.337769	-123.048	42.5037
cg00231920	20	2821308	VPS16;VPS16;FAM113A;FAM113A	-387.943	145.406	0.00853102	-675.419	-100.466	-138.429	80.2877	0.0868867	-297.162	20.3045
cg00231966	17	80377299	C17orf101;C17orf101;HEXDC	-57.4409	23.4855	0.0156936	-103.873	-11.0088	-40.6438	12.5939	0.00155663	-65.5428	-15.7449
cg00232402	18	77385290	0	57.9511	26.736	0.0318853	5.09263	110.81	32.0203	14.5456	0.0293477	3.26279	60.7778
cg00233948	5	36619356	SLC1A3;SLC1A3	-95.8471	37.8316	0.0123938	-170.642	-21.0521	-38.6944	20.804	0.0649909	-79.8251	2.4362
cg00234446	18	74208345	0	61.5803	27.7473	0.0280737	6.72237	116.438	31.4203	15.1358	0.0397327	1.49607	61.3446
cg00234624	9	103114721	TEX10;TEX10;TEX10	-411.86	184.08	0.0268407	-775.796	-47.9234	-153.259	101.149	0.131982	-353.237	46.7183
cg00235367	3	147110322	ZIC4;ZIC4;ZIC4;ZIC4;ZIC4	130.178	51.7967	0.0130958	27.7731	232.583	57.4819	28.4109	0.0449527	1.31195	113.652
cg00236052	12	132683752	GALNT9;GALNT9	-164.462	72.9923	0.0258049	-308.772	-20.1523	-62.9336	40.0943	0.118756	-142.202	16.335
cg00236601	19	36746737	0	324.643	124.859	0.01032	77.7902	571.496	127.076	68.7518	0.0666641	-8.84982	263.002
cg00236831	12	14518751	ATF7IP;ATF7IP	495.973	213.744	0.021764	73.3897	918.556	301.584	115.79	0.010192	72.6604	530.508
cg00237268	4	7287615	SORCS2	42.4371	12.7275	0.00109463	17.2742	67.6	22.2858	6.94691	0.00165682	8.55142	36.0202
cg00238052	X	101380291	TCEAL2	-44.6894	21.7149	0.0414445	-87.6209	-1.75787	-20.797	11.868	0.0819007	-44.2607	2.66662
cg00238213	7	75896399	SRRM3	-97.2338	25.4979	0.000204817	-147.645	-46.823	-25.151	14.4264	0.0834595	-53.6729	3.37083
cg00238910	3	193713303	LOC100128023	106.537	39.1898	0.00738784	29.0567	184.017	77.1371	20.8944	0.000318244	35.8278	118.446
cg00239117	2	238928702	UBE2F	274.524	109.77	0.0135407	57.5022	491.545	148.279	59.7712	0.0142943	30.1082	266.45
cg00239272	13	114762045	RASA3	469.631	205.984	0.0241223	62.3901	876.872	180.236	113.164	0.113485	-43.496	403.967
cg00239660	6	130182620	C6orf191	-81.4236	34.025	0.0180353	-148.693	-14.1542	-28.2654	18.7441	0.133818	-65.3234	8.7927
cg00239685	3	39148342	TTC21A;TTC21A;GORASP1	101.411	49.5191	0.0424371	3.50919	199.313	30.2739	27.2354	0.26823	-23.5718	84.1197
cg00239915	7	157809596	PTPRN2;PTPRN2;PTPRN2	-39.2996	14.953	0.0095415	-68.8624	-9.73674	-10.1471	8.29345	0.223195	-26.5436	6.24954
cg00240880	20	43343233	WISP2	-209.688	61.1248	0.000792053	-330.535	-88.8415	#N/A	#N/A	#N/A	#N/A	#N/A
cg00241638	8	144097644	LOC100133669	65.321	27.383	0.0183966	11.1833	119.459	6.03881	15.1966	0.691693	-24.0057	36.0833
cg00242627	1	156815187	NTRK1;INSRR	-152.801	72.0203	0.03563	-295.189	-10.4126	0.643232	39.8277	0.987137	-78.0983	79.3848
cg00242976	20	44440824	UBE2C;UBE2C;UBE2C;UBE2C;UBE2C;UBE2C	39.3836	19.8549	0.0492595	0.129449	78.6378	20.4976	10.8205	0.0602443	-0.895161	41.8904
cg00244391	6	109420291	C6orf182	232.378	100.477	0.0221946	33.7289	431.028	76.7176	55.349	0.167929	-32.7103	186.146
cg00244745	13	100636276	ZIC2	101.352	43.1612	0.0202629	16.0201	186.684	44.4662	23.6553	0.0622196	-2.30164	91.234
cg00245454	4	159746160	FNIP2	-102.065	47.0394	0.0317119	-195.064	-9.06515	-46.8976	25.7282	0.0704659	-97.7636	3.96843
cg00245465	12	8756853	AICDA	-43.9167	19.9923	0.029688	-83.4425	-4.39094	-24.117	10.879	0.0282465	-45.6253	-2.60872
cg00245613	8	143326069	TSNARE1	114.358	46.3067	0.0147301	22.8067	205.908	54.1922	25.3385	0.034193	4.09665	104.288
cg00245885	5	134680139	H2AFY;H2AFY;H2AFY;H2AFY	315.423	146.859	0.0334516	25.075	605.772	289.634	77.4702	0.000268852	136.471	442.797
cg00248903	19	3834516	ZFR2	106.65	51.461	0.0400588	4.90862	208.391	-1.40925	28.4377	0.960547	-57.6322	54.8137
cg00249032	20	43975752	SDC4	200.774	92.3618	0.0314033	18.1695	383.378	104.212	50.3518	0.0403203	4.66404	203.761
cg00250879	X	135847852	ARHGEF6	40.8355	18.5431	0.0292878	4.17484	77.4961	1.48286	10.266	0.885358	-18.8136	21.7794
cg00251250	1	234746546	IRF2BP2;IRF2BP2	-433.348	206.992	0.0381034	-842.582	-24.1139	-200.091	113.165	0.0792159	-423.823	23.6418
cg00252701	1	193091045	CDC73	-593.64	208.437	0.00506203	-1005.73	-181.549	-160.592	115.906	0.168094	-389.745	68.5615
cg00252813	12	6642229	GAPDH	-82.0034	31.8187	0.0109945	-144.911	-19.0961	-21.6162	17.6314	0.222256	-56.4745	13.2421
cg00253200	3	192636074	C3orf59	247.894	121.595	0.043364	7.49359	488.295	122.672	66.3577	0.0666181	-8.52069	253.865
cg00253204	17	16118700	NCOR1;NCOR1	-436.693	184.527	0.0193241	-801.512	-71.8732	-233.809	100.508	0.0214398	-432.518	-35.0988
cg00253346	22	42324281	TNFRSF13C	-135.06	67.0736	0.0459672	-267.668	-2.4518	-81.4731	36.389	0.0267371	-153.416	-9.52997
cg00254133	20	61340542	NTSR1;NTSR1	66.4897	24.1135	0.0066045	18.816	114.163	29.5371	13.2441	0.0273251	3.35283	55.7214
cg00255925	1	223316634	TLR5	304.365	139.141	0.0303688	29.2758	579.454	116.212	76.3926	0.130453	-34.82	267.244
cg00256068	20	47280201	PREX1	239.584	73.154	0.00133149	94.9542	384.213	101.074	40.4241	0.0135606	21.1538	180.995
cg00256081	16	88901299	GALNS	237.362	119.453	0.0488653	1.19738	473.526	136.319	64.9173	0.0375333	7.97367	264.664
cg00256632	1	26881328	RPS6KA1;RPS6KA1	194.206	96.5278	0.0461473	3.36542	385.047	118.323	52.3502	0.0253509	14.8237	221.822
cg00256789	2	241083754	0	82.7131	33.5446	0.0148807	16.3937	149.033	14.3632	18.6119	0.441581	-22.4336	51.1599
cg00258132	13	47371412	ESD	-351.657	157.533	0.0271856	-663.109	-40.2048	-151.686	86.3154	0.0810458	-322.336	18.9647
cg00258480	X	48776587	PIM2	-31.9645	15.202	0.0372867	-62.0198	-1.90926	3.82693	8.39828	0.649326	-12.7769	20.4308
cg00258976	16	89283889	ZNF778	-441.753	162.749	0.0074766	-763.516	-119.99	-172.429	89.7136	0.0566385	-349.797	4.93994
cg00259518	2	43397515	0	94.3961	43.4369	0.0314488	8.51915	180.273	33.9915	23.867	0.156612	-13.1948	81.1779
cg00259742	11	1871101	0	86.3798	39.3026	0.0296056	8.6765	164.083	45.5731	21.4157	0.0350874	3.23302	87.9131
cg00259785	19	35263967	ZNF599;ZNF599	-337.135	165.541	0.0435792	-664.419	-9.85082	-145.463	90.6031	0.110639	-324.59	33.6647
cg00260655	10	99094743	FRAT2	-436.35	139.146	0.00208833	-711.449	-161.25	-191.407	76.6677	0.0136993	-342.983	-39.8309
cg00261082	2	209563429	0	174.907	87.2158	0.0468421	2.47684	347.337	22.1725	48.1144	0.645637	-72.9523	117.297
cg00261430	2	54950462	0	-454.624	207.705	0.0302692	-865.269	-43.9801	-310.464	111.943	0.00630386	-531.782	-89.146
cg00262122	8	11665843	FDFT1	-116.833	51.9026	0.025943	-219.448	-14.2191	-5.57111	28.7548	0.846656	-62.4209	51.2787
cg00262132	4	113430381	0	-46.4809	17.0384	0.0071884	-80.1667	-12.7952	-16.1775	9.41901	0.0880922	-34.7994	2.44439
cg00263368	7	150999591	0	-56.1635	22.993	0.0158261	-101.622	-10.7052	-14.549	12.7203	0.254675	-39.6976	10.5997
cg00263584	18	9913505	VAPA;VAPA	-429.178	209.083	0.0419677	-842.547	-15.8088	-36.0211	115.469	0.75554	-264.31	192.268
cg00263760	10	118897366	VAX1;VAX1	84.2493	30.4124	0.00636229	24.1224	144.376	43.9073	16.592	0.00906938	11.1041	76.7106
cg00264994	17	47991806	0	-157.286	53.4722	0.00382404	-263.003	-51.5685	-56.1698	29.6141	0.0599241	-114.719	2.37885
cg00266322	17	72889549	FADS6	-177.765	89.1187	0.0480167	-353.958	-1.57302	-43.5614	49.0561	0.376069	-140.548	53.4253
cg00266388	10	134184547	LRRC27;LRRC27	288.048	81.8096	0.000580776	126.306	449.79	147.157	44.7654	0.00127899	58.6531	235.66
cg00266579	16	28619858	SULT1A1;SULT1A1;SULT1A1;SULT1A1;SULT1A1	-123.272	60.1054	0.0421382	-242.104	-4.44069	-81.5238	32.4821	0.0132183	-145.743	-17.305
cg00266920	18	55021277	ST8SIA3	26.0258	12.7054	0.0423893	0.906489	51.1451	#N/A	#N/A	#N/A	#N/A	#N/A
cg00267207	12	14849579	GUCY2C	-13.0846	6.06485	0.0326776	-25.0751	-1.09405	-1.47435	3.35337	0.660859	-8.10414	5.15544
cg00267323	7	36445177	ANLN	162.325	74.9735	0.0320751	14.0982	310.551	87.0127	40.8306	0.0348311	6.28832	167.737
cg00268185	3	123602768	MYLK;MYLK;MYLK;MYLK	78.318	32.1846	0.0162185	14.6874	141.949	42.7141	17.5175	0.0160062	8.08117	77.3471
cg00268840	11	44332653	ALX4	107.029	53.3055	0.0465844	1.64111	212.417	60.7662	28.9788	0.0377992	3.47354	118.059
cg00269115	1	23695530	C1orf213;C1orf213;ZNF436;C1orf213;C1orf213;ZNF436	-498.352	204.73	0.0161847	-903.115	-93.5893	-310.429	110.707	0.00576394	-529.303	-91.554
cg00269817	8	57361797	0	-38.3838	11.5128	0.00109563	-61.1452	-15.6224	-7.50336	6.47977	0.248849	-20.3142	5.3075
cg00271807	2	130795713	LOC440905	18.4525	8.78168	0.0374107	1.09068	35.8144	-3.02884	4.84813	0.533155	-12.6139	6.55617
cg00272992	20	55108228	C20orf107	203.328	95.0765	0.0342064	15.3562	391.299	101.364	51.8887	0.0527565	-1.22312	203.95
cg00273449	2	74875268	C2orf65	101.661	40.8319	0.0139544	20.9336	182.388	77.2889	21.753	0.000519577	34.282	120.296
cg00274640	16	88238863	0	-13.6438	4.36956	0.00217953	-22.2826	-5.00492	-3.43331	2.44271	0.162078	-8.26269	1.39606
cg00276214	11	67432882	ALDH3B2;ALDH3B2	87.6951	38.529	0.0243588	11.5211	163.869	35.9783	21.1393	0.0909814	-5.81516	77.7718
cg00277342	11	72976090	P2RY6;P2RY6	165.552	82.0685	0.0455816	3.29837	327.806	84.4968	44.7503	0.0610705	-3.97699	172.971
cg00277898	6	31745181	C6orf27	-296.629	131.97	0.0261588	-557.542	-35.7172	-97.5418	72.6532	0.181585	-241.181	46.0976
cg00277996	18	2570888	NDC80;METTL4	-219.64	80.5731	0.0072308	-378.937	-60.3426	-68.9442	44.6281	0.124638	-157.176	19.288
cg00278107	5	1061253	SLC12A7	109.322	37.9513	0.00459432	34.2903	184.354	8.54708	21.249	0.688124	-33.4633	50.5574
cg00278494	4	8639337	0	-77.4326	37.8095	0.0424324	-152.184	-2.68118	-24.5084	20.7837	0.240314	-65.599	16.5821
cg00280270	22	21320131	AIFM3;AIFM3;AIFM3;AIFM3	181.49	67.9019	0.0084151	47.2439	315.735	104.747	36.8434	0.00513789	31.9058	177.589
cg00280619	6	35027324	ANKS1A	309.504	136.287	0.0246741	40.0578	578.95	118.631	74.87	0.115339	-29.3914	266.653
cg00280858	7	157809235	PTPRN2;PTPRN2;PTPRN2	-26.7373	13.1845	0.0444638	-52.8038	-0.670847	-1.42168	7.28032	0.845459	-15.8153	12.9719
cg00281129	5	109218877	LOC100289673	-75.137	15.7358	4.4775e-06	-106.247	-44.0265	-37.9579	8.66154	2.28755e-05	-55.0822	-20.8335
cg00281725	8	833048	0	-62.6123	21.3637	0.00394982	-104.849	-20.3752	-37.3473	11.5569	0.00153478	-60.196	-14.4987
cg00283792	8	786897	0	87.0712	37.5503	0.0218543	12.8322	161.31	36.3449	20.6007	0.0798694	-4.38373	77.0735
cg00283876	16	30906273	BCL7C	135.422	63.9327	0.0359251	9.02366	261.82	37.1239	35.214	0.293589	-32.496	106.744
cg00283887	7	157935557	PTPRN2;PTPRN2;PTPRN2	-71.1371	28.2626	0.0129631	-127.014	-15.2604	-30.6388	15.5137	0.05024	-61.3102	0.0325071
cg00283986	2	20875062	0	-62.9462	27.7301	0.0247375	-117.77	-8.12231	-14.1668	15.3228	0.356787	-44.4607	16.1272
cg00284259	7	75827723	0	-54.2108	18.4043	0.00377662	-90.5971	-17.8246	-15.3975	10.2413	0.13497	-35.6452	4.85013
cg00284386	8	1786207	ARHGEF10	-45.9577	21.6475	0.035513	-88.756	-3.15944	-12.6517	11.9236	0.290488	-36.2254	10.9219
cg00284516	8	117778669	UTP23	-230.864	105.944	0.0309965	-440.322	-21.4065	-134.159	57.5314	0.021131	-247.902	-20.4161
cg00285620	11	102147694	0	-57.2835	27.7183	0.0406116	-112.084	-2.4829	-43.3047	14.8725	0.004184	-72.7084	-13.901
cg00289258	21	47393322	0	48.0836	22.0189	0.030647	4.55099	91.6163	-5.35594	12.1795	0.660796	-29.4354	18.7236
cg00289503	20	61470028	COL9A3	-50.8392	24.6455	0.0409779	-99.5647	-2.11372	-18.5088	13.5274	0.173426	-45.2532	8.23553
cg00290373	5	68462622	CCNB1	-53.1649	25.8694	0.0417254	-104.31	-2.0198	-14.2045	14.2417	0.320298	-42.361	13.9521
cg00290607	11	67383545	0	27.1652	10.7898	0.0129399	5.83311	48.4973	11.1341	5.93048	0.0625389	-0.590779	22.859
cg00290944	X	55101346	PAGE2B	-79.4136	24.4737	0.00146992	-127.8	-31.0277	-35.6058	13.4818	0.00920476	-62.26	-8.95153
cg00290994	1	41848739	0	178.141	75.5963	0.0198353	28.6831	327.599	104.928	41.0093	0.0115709	23.8505	186.006
cg00291366	1	12616550	0	-34.8513	13.0955	0.00869324	-60.7417	-8.96085	-10.3125	7.25411	0.157365	-24.6542	4.0293
cg00292312	1	7318138	CAMTA1	-58.4679	21.3675	0.00701903	-100.713	-16.2232	-20.7039	11.8089	0.081749	-44.0508	2.64297
cg00292540	3	149251606	WWTR1;WWTR1;WWTR1	229.912	110.517	0.0393171	11.4148	448.41	75.6259	60.7445	0.215218	-44.4693	195.721
cg00292756	2	3750168	ALLC	288.542	87.5065	0.00123714	115.537	461.547	114.071	48.4981	0.0200624	18.1877	209.955
cg00294658	12	7126344	LPCAT3	-490.563	195.69	0.0133248	-877.452	-103.674	-186.905	107.731	0.0849565	-399.896	26.0859
cg00295094	4	17577148	0	77.0687	37.8135	0.0434199	2.30948	151.828	25.0704	20.7782	0.229633	-16.0093	66.15
cg00295794	13	100641409	0	97.7332	33.7203	0.00435598	31.0664	164.4	41.7168	18.5657	0.0262055	5.0115	78.4221
cg00296182	10	8090162	0	-73.0096	27.6929	0.00932504	-127.76	-18.2592	-39.4292	15.0798	0.00990858	-69.2428	-9.61556
cg00298532	1	9790325	CLSTN1;CLSTN1	253.971	121.482	0.0383707	13.7952	494.147	154.349	65.8707	0.0205267	24.1187	284.578
cg00298639	11	94771514	0	226.163	83.2855	0.00745109	61.5031	390.823	72.8447	46.1038	0.11636	-18.305	163.994
cg00299052	11	125462660	STT3A	-479.255	222.767	0.0331628	-919.677	-38.8325	-261.835	121.243	0.0325077	-501.539	-22.1313
cg00299511	11	76858648	MYO7A;MYO7A;MYO7A	107.511	52.844	0.0437899	3.0353	211.986	41.3054	28.9769	0.15625	-15.9835	98.5944
cg00299558	3	183958478	VWA5B2;MIR1224	55.8319	21.055	0.00893201	14.2051	97.4587	24.1619	11.5662	0.0385161	1.29501	47.0289
cg00299893	15	101609726	LRRK1	162.37	62.5223	0.0104087	38.7602	285.98	#N/A	#N/A	#N/A	#N/A	#N/A
cg00299943	22	41613692	L3MBTL2	48.6995	21.7298	0.0265913	5.73848	91.6605	28.0424	11.8028	0.0188599	4.70766	51.3772
cg00300672	2	125077436	CNTNAP5	-56.5341	18.493	0.00267797	-93.0957	-19.9725	-42.6646	9.75143	2.3543e-05	-61.9437	-23.3855
cg00300859	18	55289375	NARS	-393.541	189.677	0.0398361	-768.542	-18.5397	-283.151	102.053	0.00628287	-484.915	-81.3867
cg00301172	19	40971832	SPTBN4;BLVRB	-498.76	213.236	0.0207499	-920.34	-77.181	-291.602	115.721	0.0128626	-520.388	-62.8153
cg00301555	10	98366681	PIK3AP1	288.659	110.785	0.0101635	69.631	507.687	145.846	60.5052	0.0172301	26.2237	265.468
cg00302979	4	124261820	0	182.043	91.5459	0.0487018	1.05137	363.034	65.3549	50.2268	0.195329	-33.9462	164.656
cg00303335	7	101385620	0	80.781	38.8772	0.0395493	3.91877	157.643	61.0352	20.8572	0.0040035	19.7993	102.271
cg00303378	1	159825552	VSIG8;C1orf204	58.5738	26.55	0.0290025	6.08293	111.065	12.9448	14.6602	0.378755	-16.0392	41.9287
cg00303450	2	191271520	0	289.517	133.305	0.0315523	25.9655	553.069	79.5439	73.4668	0.280795	-65.704	224.792
cg00303745	7	50133212	ZPBP;ZPBP	338.513	137.117	0.0147609	67.4252	609.6	#N/A	#N/A	#N/A	#N/A	#N/A
cg00305229	1	46943714	0	70.3117	29.8539	0.0199012	11.289	129.334	17.2413	16.5048	0.297998	-15.3896	49.8723
cg00305374	1	95007543	F3	-596.207	207.032	0.00460543	-1005.52	-186.894	-330.711	112.565	0.00386475	-553.257	-108.165
cg00305585	16	1610898	IFT140	85.3773	42.5805	0.0468824	1.19338	169.561	55.1059	23.0421	0.0181072	9.55037	100.661
cg00306112	2	219773416	0	95.0668	20.7535	1.01483e-05	54.036	136.098	46.8457	11.4484	7.19158e-05	24.2116	69.4799
cg00306951	2	221831539	0	208.73	86.2323	0.0167784	38.2441	379.216	33.6547	47.8261	0.482795	-60.9001	128.209
cg00307214	14	69726319	GALNTL1;GALNTL1	135.492	59.3895	0.024033	18.0756	252.908	56.8854	32.5698	0.0829053	-7.50682	121.278
cg00307483	1	27817084	WASF2	-331.657	133.569	0.0142073	-595.73	-67.5852	-119.746	73.5959	0.105969	-265.249	25.7568
cg00308594	2	222834541	0	62.6972	29.4135	0.0347878	4.54514	120.849	13.5641	16.2278	0.40466	-18.5192	45.6474
cg00308984	4	103941189	NHEDC1;NHEDC1	87.1196	39.9439	0.0308495	8.1484	166.091	17.9582	22.0566	0.416922	-25.649	61.5653
cg00310463	3	134371285	KY	-81.2854	26.9834	0.00307651	-134.633	-27.9378	-44.6358	14.6793	0.00281791	-73.6577	-15.614
cg00310523	12	86230176	RASSF9;RASSF9	-51.774	24.3301	0.0350909	-99.876	-3.67197	-43.0558	12.9546	0.0011343	-68.6678	-17.4438
cg00310588	3	183770589	HTR3C	39.675	19.7626	0.046613	0.603195	78.7468	-2.42909	10.9091	0.82412	-23.997	19.1388
cg00311751	6	42226895	TRERF1	291.658	138.221	0.0366301	18.3874	564.929	201.009	74.5124	0.00784132	53.6942	348.324
cg00312125	4	84030111	PLAC8;PLAC8;PLAC8	43.2116	20.4523	0.0363925	2.77635	83.6468	14.8564	11.2389	0.188365	-7.36344	37.0763
cg00312809	1	2028213	PRKCZ;PRKCZ	-133.263	51.4377	0.0105898	-234.958	-31.5683	-44.2071	28.4176	0.122055	-100.39	11.976
cg00314029	2	161348665	RBMS1;RBMS1	102.854	51.9483	0.0496718	0.149561	205.559	52.5107	28.3244	0.0658572	-3.48812	108.51
cg00314622	3	12199836	SYN2;TIMP4;SYN2	-99.737	34.5398	0.00449893	-168.024	-31.4499	-2.21076	19.3518	0.909211	-40.4703	36.0488
cg00314660	2	37312231	CCDC75;HEATR5B	-64.6204	26.0488	0.0142956	-116.12	-13.1205	-3.39562	14.4845	0.814992	-32.0322	25.241
cg00315563	3	182243039	0	126.415	30.1462	4.84902e-05	66.814	186.015	58.9874	16.6803	0.000550602	26.0095	91.9654
cg00316222	6	137817512	0	73.9694	30.0421	0.0150234	14.5746	133.364	55.962	16.0194	0.000638745	24.2909	87.6332
cg00316677	5	151151425	G3BP1;G3BP1	-499.394	205.165	0.0161879	-905.016	-93.7726	-245.908	112.105	0.029918	-467.545	-24.2701
cg00317020	10	60933578	0	-47.9094	19.716	0.0163661	-86.889	-8.92981	-22.0381	10.7964	0.0431056	-43.3832	-0.69298
cg00318166	4	190230730	0	-8.40459	4.11658	0.0430649	-16.5433	-0.265889	-3.89815	2.24988	0.085369	-8.34628	0.549993
cg00318631	1	247803166	0	-32.4494	11.1081	0.00406572	-54.4107	-10.488	-10.4008	6.16564	0.0938495	-22.5906	1.78898
cg00319334	11	2397523	CD81	321.49	148.241	0.0317942	28.4106	614.57	145.944	81.1029	0.0740947	-14.4008	306.289
cg00320035	9	14322108	0	92.1817	39.8495	0.0221658	13.3972	170.966	44.2959	21.7824	0.0438846	1.23097	87.3609
cg00320354	4	99501119	TSPAN5	-28.028	7.26314	0.00017321	-42.3877	-13.6684	-15.9077	3.93514	8.69158e-05	-23.6877	-8.12774
cg00320597	8	1339461	0	-74.8103	37.4069	0.0474449	-148.766	-0.854916	-34.944	20.4381	0.0895273	-75.3512	5.46315
cg00320845	19	54251984	0	-70.0166	31.2293	0.0265331	-131.759	-8.27453	-35.0347	17.0461	0.0417104	-68.7358	-1.33351
cg00321642	1	42501967	0	-374.79	180.113	0.0392694	-730.884	-18.6956	-65.8867	99.3891	0.508474	-262.384	130.611
cg00321911	1	111669324	DRAM2	-78.2588	22.4667	0.000661279	-122.677	-33.8408	-27.7572	12.5304	0.0283632	-52.5306	-2.98387
cg00322212	22	28072555	0	-63.395	30.6972	0.0407511	-124.085	-2.70508	-32.9175	16.7321	0.0511228	-65.9979	0.162822
cg00323305	3	24537182	THRB;THRB;THRB	64.0362	29.946	0.0342209	4.83144	123.241	22.8473	16.4515	0.167109	-9.67821	55.3727
cg00323313	1	23054915	EPHB2;EPHB2	-79.5044	35.6799	0.0274572	-150.045	-8.96341	-42.8021	19.429	0.0292297	-81.2142	-4.38995
cg00323522	15	99514226	LOC145814;LOC145814	-189.544	85.7337	0.0286692	-359.044	-20.0438	-94.4714	46.7985	0.0454297	-186.995	-1.94821
cg00324205	15	94911890	MCTP2;MCTP2;MCTP2	377.181	179.166	0.0370597	22.9602	731.402	128.348	98.4606	0.194529	-66.3143	323.01
cg00324366	8	32199183	NRG1	-105.809	52.5692	0.0460569	-209.742	-1.87734	-84.7279	28.1287	0.00307907	-140.34	-29.116
cg00325558	1	101003337	GPR88	167.035	61.6447	0.00757752	45.16	288.91	31.1795	34.3224	0.365212	-36.6777	99.0367
cg00326231	22	19278249	CLTCL1;CLTCL1	-140.137	68.8631	0.0437372	-276.283	-3.991	-23.2926	37.9834	0.540719	-98.3877	51.8026
cg00327796	3	23032191	0	-140.689	56.9528	0.0147026	-253.288	-28.0899	#N/A	#N/A	#N/A	#N/A	#N/A
cg00328051	14	102026812	DIO3;MIR1247	69.2815	34.2912	0.0452505	1.48597	137.077	23.0444	18.8353	0.223208	-14.194	60.2829
cg00329154	10	131762598	EBF3	-302.107	128.456	0.0200753	-556.073	-48.1418	-128.751	70.4547	0.0697652	-268.043	10.542
cg00330518	1	2228160	SKI	294.83	77.7831	0.000222779	141.048	448.611	164.637	42.2253	0.000149283	81.1556	248.119
cg00332509	16	89363830	ANKRD11	156.337	71.0189	0.0293496	15.9287	296.745	79.5783	38.7413	0.0418272	2.98459	156.172
cg00332850	8	143202817	0	60.2938	26.544	0.0246435	7.81497	112.773	9.78428	14.6892	0.50645	-19.257	38.8255
cg00333154	6	106808703	0	-120.881	57.5685	0.037542	-234.697	-7.06541	-58.3642	31.441	0.065512	-120.525	3.79645
cg00333870	7	51870809	0	-74.4002	25.6392	0.00431086	-125.09	-23.7101	-41.2396	13.9406	0.00363344	-68.8009	-13.6784
cg00333985	7	65338708	VKORC1L1	-173.935	80.9224	0.0333209	-333.923	-13.9476	-62.3594	44.4577	0.16293	-150.255	25.536
cg00334177	6	28511757	0	97.4623	40.269	0.0167906	17.8483	177.076	52.5749	21.9277	0.0178193	9.22275	95.9271
cg00335712	4	94749865	ATOH1	53.6476	24.426	0.0297143	5.35596	101.939	41.2269	13.0663	0.00196358	15.3942	67.0595
cg00336700	2	176943704	0	86.5198	24.6722	0.000609964	37.7416	135.298	47.494	13.4197	0.000545303	20.9625	74.0254
cg00337070	2	132352141	0	-22.1661	10.2444	0.0321815	-42.4198	-1.91245	-5.8711	5.64699	0.300278	-17.0355	5.29331
cg00337090	8	23433037	0	-98.9295	37.5422	0.0093577	-173.152	-24.7065	-54.5425	20.4221	0.0084643	-94.918	-14.167
cg00337703	10	115938729	TDRD1	-69.1281	26.4968	0.0100693	-121.514	-16.7425	-44.2062	14.289	0.00238686	-72.4563	-15.9562
cg00338080	7	75889659	SRRM3	117.105	55.4592	0.0365013	7.4593	226.751	76.6783	29.9722	0.0115813	17.4216	135.935
cg00338479	1	38551357	0	-123.147	48.8288	0.0127875	-219.685	-26.6104	#N/A	#N/A	#N/A	#N/A	#N/A
cg00339430	4	185975059	0	728.678	249.244	0.00403728	235.909	1221.45	448.783	134.504	0.00108637	182.861	714.706
cg00339657	2	114194541	LOC440839;CBWD2	41.3122	20.4887	0.0456777	0.80483	81.8195	15.1568	11.2406	0.179706	-7.06637	37.3801
cg00339778	2	132401305	0	-113.536	37.5562	0.00297641	-187.787	-39.2859	-37.3159	20.8625	0.0758319	-78.5621	3.93034
cg00341060	1	8377787	0	74.4381	25.9842	0.00481698	23.0658	125.81	24.0775	14.4096	0.0969681	-4.41101	52.566
cg00342891	1	113263764	FAM19A3;FAM19A3	-20.7125	9.40727	0.0293197	-39.3112	-2.11382	-11.9025	5.11045	0.0212871	-22.0062	-1.79889
cg00342953	18	2654819	SMCHD1	-174.934	59.7484	0.00398517	-293.06	-56.8082	-48.992	33.2467	0.142837	-114.722	16.7384
cg00343092	22	43547974	TSPO;TSPO	121.338	40.9704	0.00359635	40.3376	202.339	46.3712	22.6527	0.0425235	1.58562	91.1569
cg00343305	16	22104151	VWA3A	175.083	78.6677	0.0276394	19.5532	330.614	33.7666	43.4782	0.438687	-52.1922	119.725
cg00343986	7	65444356	GUSB	269.505	98.8878	0.00724343	73.9988	465.012	167.656	53.3883	0.00205924	62.1045	273.207
cg00344644	7	133709490	EXOC4	278.904	139.275	0.0471571	3.55065	554.257	98.8955	76.4332	0.197837	-52.217	250.008
cg00345083	1	4725584	AJAP1;AJAP1	-10.1126	4.3586	0.0217786	-18.7298	-1.4954	-0.579286	2.41719	0.81095	-5.35819	4.19962
cg00345916	18	44551719	TCEB3CL;TCEB3C;KATNAL2	-81.7333	40.9226	0.0477344	-162.639	-0.827173	-23.9279	22.4996	0.289395	-68.4109	20.5551
cg00347056	8	3254000	CSMD1	-62.3424	27.812	0.0265628	-117.328	-7.35661	-39.7534	15.0373	0.00913695	-69.483	-10.0239
cg00347280	1	45477834	HECTD3;UROD;UROD	-342.16	155.609	0.0295306	-649.808	-34.5129	-184.506	84.7292	0.0311109	-352.021	-16.9923
cg00347850	X	46696907	RP2	-94.6266	45.6076	0.0398358	-184.795	-4.458	-20.623	25.1438	0.413496	-70.3336	29.0877
cg00347863	7	94220697	SGCE;SGCE;SGCE	52.3535	22.6627	0.0223438	7.54806	97.159	17.7263	12.4792	0.157697	-6.94584	42.3984
cg00348551	7	1177965	C7orf50;C7orf50;C7orf50	30.3677	10.6552	0.00503233	9.30179	51.4336	15.2446	5.82499	0.00984239	3.72827	26.7609
cg00348598	7	34117970	BMPER	-110.456	49.6513	0.0277067	-208.619	-12.2925	-46.4505	27.2184	0.0901162	-100.263	7.3617
cg00348623	16	1676043	CRAMP1L	196.837	99.242	0.0492783	0.630492	393.044	151.088	53.2644	0.00523745	45.7809	256.394
cg00348763	19	40696613	MAP3K10	-106.099	33.8042	0.00207041	-172.931	-39.2657	-61.7437	18.3077	0.000963234	-97.9391	-25.5484
cg00348771	1	165599927	MGST3	-259.286	107.908	0.0175783	-472.626	-45.9464	-95.5303	59.3897	0.109971	-212.947	21.8863
cg00350448	11	72433866	ARAP1;ARAP1;ARAP1	-168.716	57.558	0.00394442	-282.511	-54.9209	-53.3106	31.9614	0.0975567	-116.5	9.87871
cg00350478	6	168480013	FRMD1	-82.357	38.7947	0.0355222	-159.056	-5.65785	-49.558	21.0413	0.0198971	-91.1579	-7.95823
cg00350835	11	16838596	PLEKHA7	-107.05	50.6523	0.0363387	-207.192	-6.90726	-58.4462	27.5687	0.035768	-112.951	-3.94148
cg00350942	9	140034073	GRIN1;GRIN1;GRIN1	93.2094	23.4795	0.000114505	46.7891	139.63	44.3854	12.9482	0.000799031	18.7861	69.9848
cg00352005	2	86672885	KDM3A;KDM3A	-82.1405	36.5227	0.0260721	-154.348	-9.93319	#N/A	#N/A	#N/A	#N/A	#N/A
cg00352027	10	71893159	AIFM2	128.015	55.2694	0.0219989	18.7448	237.286	81.8818	29.8642	0.00690848	22.8387	140.925
cg00352150	15	75939505	0	113.583	55.2182	0.0415438	4.4138	222.753	66.4797	29.9857	0.0282324	7.19645	125.763
cg00356183	7	751833	PRKAR1B;PRKAR1B;PRKAR1B;PRKAR1B;PRKAR1B;PRKAR1B	41.0288	18.8521	0.0312062	3.75717	78.3004	14.67	10.3599	0.158987	-5.81213	35.152
cg00356499	4	3516065	LRPAP1	54.4274	24.0991	0.0254617	6.78215	102.073	25.413	13.1808	0.0558753	-0.646112	51.472
cg00356645	6	170594229	DLL1	-82.9037	40.2146	0.0411021	-162.41	-3.39729	-36.4005	22.0056	0.100338	-79.9067	7.1058
cg00356875	2	30415987	0	230.112	104.777	0.029723	22.9623	437.262	114.957	57.1875	0.0463334	1.89431	228.02
cg00356999	2	234119529	0	175.906	60.4675	0.00421725	56.3589	295.454	129.827	32.0691	8.49847e-05	66.4249	193.229
cg00357087	X	119738550	MCTS1;MCTS1	-33.9692	15.8279	0.0335842	-65.2619	-2.67661	-17.4012	8.63173	0.0457173	-34.4666	-0.335836
cg00357213	10	15902731	FAM188A	-60.4058	28.246	0.0342071	-116.25	-4.5619	-11.0099	15.5964	0.481407	-41.8449	19.8251
cg00358220	18	3247473	MYL12A	-178.979	68.298	0.0097477	-314.008	-43.9505	-54.4964	37.7977	0.151594	-129.224	20.2316
cg00359465	1	2004346	PRKCZ;PRKCZ	134.81	54.5657	0.0146893	26.9311	242.69	68.1313	29.7907	0.0236957	9.23342	127.029
cg00361017	6	166073666	PDE10A;PDE10A	-45.3466	22.4491	0.045294	-89.7298	-0.963516	-12.8579	12.3487	0.299562	-37.272	11.5562
cg00362322	16	88704230	IL17C	58.9173	27.6908	0.0351156	4.17108	113.664	40.4811	14.9275	0.00752995	10.9686	69.9936
cg00363465	16	30569976	ZNF764	-274.564	114.702	0.0180036	-501.336	-47.7926	-95.7396	63.1841	0.131964	-220.658	29.1787
cg00364001	3	49042301	P4HTM;P4HTM	258.05	78.5549	0.00128879	102.743	413.358	149.232	42.5468	0.000608489	65.1145	233.349
cg00364325	15	89342191	0	-90.122	43.8131	0.0415462	-176.743	-3.50106	-36.714	24.0066	0.128439	-84.1764	10.7483
cg00364644	16	88234627	0	-96.4	47.749	0.0454081	-190.802	-1.9976	-21.8028	26.3022	0.408552	-73.8036	30.198
cg00365963	22	26895362	TFIP11;TFIP11	267.921	112.533	0.0186203	45.4372	490.405	78.6659	62.1276	0.207544	-44.1637	201.496
cg00366236	17	14952413	0	32.9065	16.3811	0.0464805	0.520161	65.2928	3.17976	9.04025	0.725567	-14.6933	21.0528
cg00366813	2	172290123	DCAF17;METTL8;DCAF17;DCAF17	-90.5603	43.5943	0.039597	-176.749	-4.37205	-14.5027	24.0612	0.547656	-62.0731	33.0677
cg00367135	11	61722666	BEST1;BEST1	87.1518	36.3563	0.0178425	15.2734	159.03	37.7418	19.9382	0.0604301	-1.67711	77.1607
cg00367327	22	44419885	PARVB;PARVB	-381.695	141.517	0.0078523	-661.481	-101.909	-124.986	78.2979	0.112679	-279.785	29.8131
cg00367962	2	240508665	0	342.825	169.092	0.0445141	8.52148	677.129	127.293	92.7608	0.172172	-56.0996	310.687
cg00368022	5	31532653	C5orf22;RNASEN;RNASEN	-376.773	140.179	0.00806488	-653.914	-99.6309	-116.707	77.6229	0.134961	-270.171	36.758
cg00368230	X	152865160	FAM58A;FAM58A	-77.6187	31.2447	0.0141627	-139.391	-15.8463	-47.6266	16.9055	0.00554501	-81.0497	-14.2034
cg00368577	12	52915064	KRT5	-44.6652	19.7951	0.0255962	-83.8012	-5.52931	-19.3792	10.8462	0.0761455	-40.8226	2.06431
cg00369058	X	62972602	ARHGEF9	-64.2918	17.7871	0.000418804	-99.4579	-29.1257	-20.7431	9.97072	0.0393111	-40.4558	-1.03049
cg00369194	7	157950511	PTPRN2;PTPRN2;PTPRN2	74.3242	22.137	0.00101318	30.5581	118.09	27.4129	12.3093	0.0275439	3.0767	51.7491
cg00369414	16	1244824	CACNA1H;CACNA1H	76.8601	31.0655	0.0145513	15.4419	138.278	23.7778	17.1582	0.168011	-10.1448	57.7005
cg00369909	22	42060908	0	351.3	148.278	0.0191917	58.1472	644.453	98.4551	81.8918	0.231293	-63.4494	260.36
cg00371418	17	35014438	0	147.556	61.9701	0.0186074	25.038	270.074	50.4549	34.1429	0.141719	-17.0474	117.957
cg00371702	3	25469125	RARB;RARB	-44.6102	18.9031	0.0196582	-81.9826	-7.23777	-2.38361	10.4902	0.820582	-23.1232	18.356
cg00373101	16	19125146	ITPRIPL2;ITPRIPL2	96.5587	47.0182	0.0418712	3.60119	189.516	49.2437	25.6403	0.0568201	-1.44848	99.9359
cg00374263	14	75229370	YLPM1	24.4085	11.0638	0.0290032	2.53474	46.2823	14.9543	5.99433	0.0137671	3.10323	26.8054
cg00374346	X	71349037	NHSL2;RGAG4;RGAG4	49.4287	20.4965	0.0171801	8.90607	89.9513	29.6538	11.1069	0.00848605	7.69487	51.6127
cg00375105	X	153625785	RPL10;RPL10	-49.4698	15.0662	0.00129507	-79.2565	-19.6831	-7.86795	8.48483	0.355369	-24.6429	8.90702
cg00375448	10	92980276	PCGF5	-160.925	79.0293	0.0436089	-317.17	-4.67965	-105.758	42.7251	0.0145049	-190.228	-21.2887
cg00376480	21	46892832	COL18A1;COL18A1;COL18A1	-79.622	33.0158	0.0171774	-144.896	-14.3479	-40.6822	18.0157	0.0254825	-76.3002	-5.06425
cg00376654	16	20360497	UMOD;UMOD	-47.393	20.2857	0.0208959	-87.4989	-7.28712	-24.5367	11.0625	0.028166	-46.4079	-2.66548
cg00376735	19	11473212	LPPR2;LPPR2	151.555	74.3763	0.0434653	4.50926	298.601	79.327	40.5301	0.0523091	-0.803245	159.457
cg00378228	4	10122153	0	307.672	107.642	0.00491033	94.8583	520.486	102.132	59.6564	0.0891104	-15.812	220.076
cg00378473	X	23764087	0	-36.8159	17.7026	0.0393783	-71.8149	-1.81681	-21.6357	9.61132	0.0259395	-40.6378	-2.63361
cg00378730	10	50822650	CHAT;CHAT;CHAT;CHAT;CHAT;CHAT;CHAT	109.331	53.1093	0.0413862	4.3311	214.331	59.0076	28.9161	0.0431654	1.83883	116.176
cg00379348	19	5790806	DUS3L;DUS3L	-382.115	161.88	0.0196303	-702.16	-62.0704	-120.19	89.2756	0.180388	-296.693	56.3127
cg00379799	X	12154656	0	-50.6893	17.8695	0.00523611	-86.0182	-15.3604	-21.1532	9.84137	0.0333208	-40.6101	-1.69625
cg00382053	16	20359444	UMOD;UMOD	56.7281	17.2472	0.00127125	22.6295	90.8266	27.4933	9.46295	0.00426511	8.78451	46.202
cg00383081	1	182362088	GLUL;GLUL	195.907	67.9085	0.00453584	61.6482	330.166	63.8947	37.662	0.0920081	-10.5651	138.354
cg00383136	6	32410247	HLA-DRA	-68.1005	33.9706	0.0469246	-135.262	-0.938835	-12.9776	18.7225	0.489359	-49.993	24.0377
cg00383190	13	19203287	0	-54.1961	20.9629	0.0107503	-95.6409	-12.7514	-25.6057	11.4776	0.0272769	-48.2975	-2.91379
cg00385194	11	57957102	OR9Q2	-192.175	40.5765	5.28223e-06	-272.397	-111.953	-69.9034	23.0453	0.00288369	-115.465	-24.3417
cg00385863	1	41847974	0	-331.22	159.149	0.039238	-645.867	-16.5732	-158.239	86.9364	0.0708682	-330.117	13.6384
cg00386035	6	166238706	0	-70.1117	31.666	0.0284392	-132.717	-7.50635	-33.2408	17.3093	0.0568406	-67.4622	0.980616
cg00386940	20	43593364	0	206.058	97.8781	0.0370556	12.5476	399.568	118.223	53.1839	0.027825	13.0757	223.371
cg00387115	12	115889598	0	72.411	35.1626	0.0413167	2.89269	141.929	29.8296	19.2634	0.123756	-8.25507	67.9143
cg00387217	3	197462184	KIAA0226;KIAA0226	292.722	114.133	0.0113784	67.075	518.368	150.832	62.2769	0.0167162	27.7076	273.957
cg00387940	X	149742400	MTM1	-43.2609	19.5274	0.0283483	-81.8676	-4.6542	-19.3315	10.6898	0.0726898	-40.4659	1.80283
cg00388754	8	1271770	0	-171.676	82.0882	0.0383027	-333.969	-9.38295	-116.14	44.301	0.00971937	-203.725	-28.5543
cg00389420	1	32254320	0	-363.237	154.286	0.0199466	-668.268	-58.2057	-121.878	85.0062	0.153871	-289.94	46.1834
cg00390176	6	170231937	0	-405.11	180.339	0.0262449	-761.65	-48.5711	-141.961	99.1935	0.154616	-338.071	54.1502
cg00390694	20	62700725	TCEA2;TCEA2	-144.503	63.6544	0.0247271	-270.352	-18.6553	-56.5447	34.9555	0.107995	-125.654	12.5642
cg00392155	2	225305951	0	62.1944	29.181	0.0348085	4.50201	119.887	43.9819	15.7057	0.00582629	12.9309	75.033
cg00392505	10	134835146	0	332.438	100.302	0.00116953	134.135	530.741	78.6767	56.3074	0.164542	-32.646	189.999
cg00393470	3	120066154	LRRC58	128.765	63.5292	0.0445745	3.16458	254.366	53.2696	34.7943	0.128029	-15.5205	122.06
cg00393837	2	105470050	0	109.926	41.1007	0.00837389	28.6677	191.184	41.6276	22.6652	0.068385	-3.18265	86.4379
cg00393985	7	5271655	WIPI2;WIPI2;WIPI2;WIPI2;WIPI2	30.6949	14.6441	0.0378765	1.74275	59.647	11.9914	8.03157	0.13768	-3.88747	27.8702
cg00394180	8	97167170	GDF6	88.1845	42.2983	0.0389017	4.55841	171.811	44.9288	23.0683	0.0534588	-0.678462	90.5361
cg00394358	5	139283681	NRG2;NRG2;NRG2;NRG2	-243.979	87.8338	0.00622486	-417.631	-70.3267	-113.434	48.1652	0.019906	-208.659	-18.2087
cg00394725	7	75024729	TRIM74;TRIM73	61.4316	20.2451	0.002874	21.4059	101.457	34.5528	10.9954	0.00204501	12.8144	56.2912
cg00395501	1	93296860	RPL5	-192.726	81.795	0.0198492	-354.439	-31.0128	-19.4193	45.3676	0.669277	-109.114	70.2749
cg00395697	12	100536770	UHRF1BP1L;UHRF1BP1L	-412.467	191.309	0.0327902	-790.695	-34.2397	-171.639	104.85	0.103878	-378.933	35.6554
cg00396230	1	23037116	EPHB2;EPHB2	-506.241	207.909	0.0161533	-917.288	-95.1949	-166.93	114.677	0.147726	-393.653	59.7922
cg00397113	2	201039405	0	-43.9372	16.6056	0.00907899	-76.7674	-11.107	-29.1711	8.92796	0.00136543	-46.8222	-11.5201
cg00397545	19	45417526	APOC1	49.9378	24.1195	0.0402492	2.25221	97.6234	17.2571	13.2483	0.194856	-8.93561	43.4497
cg00397585	2	26570033	GPR113;SELI	-351.567	145.722	0.0171342	-639.667	-63.4668	-90.488	80.5902	0.263438	-249.819	68.8433
cg00397619	4	47487356	ATP10D	-431.957	164.435	0.00957597	-757.054	-106.861	-209.232	89.964	0.0214693	-387.096	-31.3684
cg00398048	4	178364342	AGA	-55.5252	22.8517	0.0163734	-100.704	-10.3462	-8.96894	12.6757	0.480388	-34.0295	16.0916
cg00398759	7	155574330	0	238.151	114.032	0.0385673	12.7038	463.598	140.058	61.9085	0.0252162	17.6617	262.455
cg00399115	16	20911682	DCUN1D3;LYRM1;LYRM1;LYRM1;LYRM1	-284.912	141.227	0.0455652	-564.126	-5.69787	-75.7873	77.7196	0.331174	-229.443	77.8684
cg00399483	18	49868378	DCC	69.5445	32.1924	0.0324534	5.89844	133.191	35.1936	17.5627	0.047012	0.471207	69.9161
cg00400665	X	68369933	0	-59.5679	23.9081	0.0138866	-106.835	-12.3004	-27.1084	13.1003	0.0403574	-53.0085	-1.20836
cg00400915	13	21751373	SKA3;MRP63;SKA3	-220.951	82.3833	0.00819915	-383.827	-58.0746	-88.8577	45.3635	0.0521245	-178.544	0.828411
cg00402381	19	42416271	0	-40.2939	16.1602	0.0138171	-72.2435	-8.34433	-8.6396	8.95991	0.336582	-26.3538	9.07461
cg00402910	X	109561221	AMMECR1;AMMECR1;AMMECR1	-39.8274	16.951	0.020193	-73.3405	-6.31437	-26.5396	9.13571	0.00426917	-44.6014	-8.47785
cg00403251	9	129986197	0	-54.7852	24.7469	0.0284591	-103.711	-5.85923	-0.753899	13.704	0.956206	-27.8474	26.3396
cg00403724	X	99839289	TNMD	-43.5964	16.1173	0.00767988	-75.4611	-11.7317	-29.4476	8.6484	0.000863585	-46.546	-12.3493
cg00404599	X	107018431	TSC22D3	61.7742	27.2435	0.0248919	7.9124	115.636	37.1765	14.7686	0.0129542	7.97806	66.3748
cg00405086	6	131949743	MED23;MED23	-69.5742	28.7997	0.0169902	-126.513	-12.6356	-8.63094	15.9832	0.590055	-40.2306	22.9687
cg00405843	7	128828575	SMO	-354.468	143.132	0.0144588	-637.448	-71.4882	-133.119	78.7996	0.0933806	-288.91	22.6719
cg00406338	20	57267528	NPEPL1	89.7883	44.7466	0.0467187	1.32187	178.255	57.0098	24.2301	0.0200221	9.10559	104.914
cg00406542	4	9500293	0	105.742	42.3671	0.0137261	21.9801	189.504	16.7828	23.5263	0.476809	-29.7299	63.2955
cg00407329	6	100893665	SIM1	32.6426	10.1726	0.00165221	12.5309	52.7543	13.0046	5.63095	0.0223794	1.87193	24.1373
cg00407452	12	130343201	TMEM132D	63.0708	27.8717	0.025181	7.96692	118.175	20.667	15.3472	0.180274	-9.67518	51.0092
cg00409000	X	17395816	NHS	-66.3909	17.4873	0.000217856	-100.964	-31.8177	-33.3351	9.59156	0.000679363	-52.2981	-14.372
cg00411843	X	139584448	0	-78.1765	26.2627	0.00343403	-130.099	-26.2536	-38.9318	14.369	0.00758214	-67.3402	-10.5235
cg00412675	8	11577758	GATA4	-43.4679	19.8185	0.0299365	-82.6501	-4.28562	-23.7532	10.7863	0.0292898	-45.0782	-2.42815
cg00413030	7	158947138	0	-29.708	9.7836	0.00285516	-49.0507	-10.3653	-10.1641	5.43052	0.0633404	-20.9005	0.572351
cg00413403	5	153829022	SAP30L;SAP30L;SAP30L;SAP30L	271.807	81.5547	0.00110001	110.569	433.045	68.7333	45.7525	0.135275	-21.7218	159.188
cg00414561	15	23034473	NIPA2;NIPA2;NIPA2;NIPA2	-230.34	93.5866	0.0150614	-415.366	-45.3139	-120.54	51.025	0.0195346	-221.419	-19.6611
cg00414890	19	53500997	0	19.5487	6.80931	0.00472958	6.08632	33.0111	7.15518	3.76578	0.0594822	-0.289962	14.6003
cg00417094	1	167417043	CD247;CD247	-360.841	156.926	0.0229599	-671.092	-50.5895	-198.455	85.3853	0.0215521	-367.266	-29.6436
cg00417576	11	14535610	PSMA1;PSMA1;PSMA1	103.027	40.5282	0.0121068	22.9006	183.153	43.5699	22.2615	0.0523148	-0.442244	87.582
cg00419314	4	74735092	CXCL1	75.2865	35.6273	0.0363605	4.84942	145.724	39.3204	19.4174	0.0447674	0.931178	77.7096
cg00419509	X	142804014	SPANXN2;SPANXN2	-50.0484	21.9962	0.0244053	-93.536	-6.56076	-8.19026	12.1728	0.502162	-32.2565	15.876
cg00420347	1	65362428	JAK1	123.265	61.1183	0.0456262	2.4306	244.099	57.587	33.3953	0.0868419	-8.43728	123.611
cg00420559	7	40367873	C7orf10	60.8259	26.3133	0.0222592	8.80305	112.849	26.9162	14.4154	0.0639671	-1.58383	55.4163
cg00420742	19	54313004	NLRP12;NLRP12	-80.8318	25.001	0.00152709	-130.26	-31.4035	#N/A	#N/A	#N/A	#N/A	#N/A
cg00421262	4	106813369	0	-229.027	95.5741	0.0178811	-417.982	-40.0721	-43.7511	52.9507	0.410062	-148.437	60.9353
cg00421363	19	49646246	PPFIA3	-96.6731	45.4242	0.0350695	-186.479	-6.86704	9.21374	25.1103	0.714225	-40.4306	58.8581
cg00421815	5	53345690	ARL15	-97.027	41.4335	0.0206035	-178.943	-15.1108	-38.1403	22.7637	0.09607	-83.1454	6.86468
cg00422995	2	98256494	0	-75.2925	35.5275	0.0358326	-145.532	-5.05262	-20.1013	19.5727	0.306188	-58.7976	18.595
cg00423030	17	76037075	TNRC6C;TNRC6C	33.4243	14.1225	0.0193148	5.50334	61.3452	14.8394	7.73855	0.0571996	-0.460166	30.1389
cg00423364	11	850952	TSPAN4;TSPAN4;TSPAN4;TSPAN4;TSPAN4;TSPAN4;TSPAN4	168.684	77.6545	0.0315214	15.1569	322.211	63.6978	42.6372	0.13744	-20.5983	147.994
cg00423871	19	4827986	TICAM1	139.856	62.1602	0.0260137	16.9616	262.75	70.6794	33.9197	0.0390028	3.61835	137.741
cg00426056	6	33385896	CUTA;CUTA;CUTA;CUTA;CUTA;CUTA;CUTA;CUTA;CUTA	-331.861	161.912	0.0422673	-651.97	-11.7511	-160.173	88.4153	0.0721928	-334.974	14.6294
cg00426089	1	212671907	0	260.838	77.2978	0.000957105	108.016	413.66	133.986	42.2621	0.00187053	50.4321	217.541
cg00426498	17	27507667	MYO18A;MYO18A	96.6034	36.6641	0.00936644	24.1165	169.09	48.5776	20.0296	0.0165701	8.97799	88.1772
cg00428160	2	236417265	AGAP1;AGAP1	263.039	97.8311	0.00804396	69.6217	456.456	54.9062	54.412	0.314676	-52.6693	162.482
cg00428468	17	19957951	0	34.4012	10.7123	0.00163891	13.2224	55.58	7.72136	6.00658	0.200746	-4.15398	19.5967
cg00428692	5	194530	LRRC14B	-47.3438	23.0517	0.0418547	-92.9181	-1.76942	4.32783	12.73	0.734388	-20.84	29.4957
cg00429107	21	45662813	0	111.169	36.8701	0.00305055	38.2752	184.063	37.5968	20.4655	0.0683179	-2.86454	78.0582
cg00430542	16	73098732	0	147.278	62.8902	0.0205998	22.9405	271.615	52.7887	34.6104	0.129459	-15.638	121.215
cg00431317	8	85267094	RALYL;RALYL;RALYL;RALYL	-120.459	39.1935	0.0025441	-197.946	-42.9712	-67.6203	21.2882	0.00183457	-109.708	-25.5323
cg00431835	16	86796158	0	-87.5574	39.3334	0.0276102	-165.322	-9.79326	-47.6882	21.4097	0.027516	-90.0163	-5.36006
cg00431837	6	107812732	SOBP	64.3819	25.71	0.0134219	13.5518	115.212	25.483	14.1416	0.0736983	-2.47565	53.4416
cg00431894	4	189871012	0	-31.4344	10.5606	0.00343548	-52.3134	-10.5555	-7.17157	5.89646	0.225937	-18.8292	4.48606
cg00432454	20	741937	C20orf54	154.264	72.4806	0.0350596	10.9658	297.562	39.0573	39.9501	0.329934	-39.9263	118.041
cg00433861	18	67070170	DOK6	-49.4351	18.9595	0.0101119	-86.9191	-11.9511	-6.18498	10.5548	0.558828	-27.0524	14.6825
cg00433887	19	46521386	CCDC61;MIR769	305.341	146.929	0.0395215	14.8539	595.828	149.328	80.2148	0.0647559	-9.26093	307.917
cg00433890	X	20280171	RPS6KA3	59.8317	21.6955	0.00659623	16.9385	102.725	17.5579	12.0348	0.146824	-6.23549	41.3514
cg00435692	15	71999487	THSD4	253.555	89.5629	0.00532365	76.4849	430.626	130.68	48.8956	0.0084196	34.0107	227.349
cg00436633	7	73061407	0	230.389	112.839	0.0430536	7.30092	453.477	77.6347	61.9824	0.212466	-44.9079	200.177
cg00437239	6	28173238	0	105.137	30.0886	0.000636848	45.6507	164.624	46.8305	16.6123	0.00551553	13.9872	79.6739
cg00438284	6	169625604	THBS2	98.0323	31.4692	0.00223041	35.816	160.249	43.829	17.3216	0.0125027	9.5833	78.0747
cg00438541	20	19738018	0	-267.554	103.148	0.0104989	-471.484	-63.625	-102.598	56.8217	0.073127	-214.938	9.74141
cg00438775	2	97175311	NEURL3	-289.685	125.677	0.0226371	-538.154	-41.2148	-131.29	68.8061	0.0584234	-267.323	4.74328
cg00438946	6	34215475	C6orf1;C6orf1;C6orf1	-133.234	53.2055	0.0134229	-238.424	-28.0434	-27.57	29.5108	0.351791	-85.9144	30.7744
cg00439630	15	25915520	0	-134.597	51.4281	0.00984014	-236.273	-32.9206	-50.7255	28.3479	0.0757139	-106.771	5.31987
cg00442802	11	18138394	SAA3P	-66.9798	33.7947	0.0494415	-133.794	-0.165921	7.28778	18.6414	0.696432	-29.5673	44.1429
cg00443645	14	101034236	BEGAIN;BEGAIN	187.163	74.2836	0.012873	40.3004	334.026	145.55	39.4685	0.000322842	67.5189	223.582
cg00443794	19	47975078	SLC8A2;SLC8A2	164.607	66.4642	0.0144544	33.2036	296.01	#N/A	#N/A	#N/A	#N/A	#N/A
cg00443981	17	58499679	C17orf64	80.9271	36.9231	0.030049	7.92803	153.926	45.6757	20.0723	0.0243906	5.99173	85.3597
cg00444390	11	7950225	OR10A6	-99.9217	29.2603	0.000835023	-157.771	-42.0725	-65.3321	15.6306	5.11464e-05	-96.2347	-34.4296
cg00445318	21	46447884	0	-191.367	90.5891	0.0364208	-370.467	-12.2679	-116.668	49.1096	0.0188724	-213.76	-19.5753
cg00445443	7	27143478	HOXA2	-42.5789	17.4719	0.0160645	-77.1217	-8.03615	-9.23912	9.67856	0.341427	-28.3742	9.89591
cg00447970	17	29719431	RAB11FIP4	57.5024	19.0619	0.0030369	19.816	95.1888	30.1445	10.4003	0.004355	9.58255	50.7064
cg00449021	1	234658467	0	148.682	51.0085	0.00414497	47.835	249.528	52.4482	28.2497	0.0654706	-3.40294	108.299
cg00449390	7	158379223	PTPRN2;PTPRN2;PTPRN2	-42.5426	19.1277	0.0277403	-80.359	-4.72621	7.86227	10.5732	0.458361	-13.0414	28.766
cg00449594	8	29156921	0	-77.2353	33.9035	0.0242351	-144.264	-10.2064	-30.4951	18.6159	0.103642	-67.2998	6.30949
cg00449715	7	151135375	CRYGN	26.3908	8.38295	0.00200838	9.81729	42.9644	6.95833	4.68504	0.139733	-2.30424	16.2209
cg00451054	8	77913321	PXMP3;PXMP3	40.3102	20.1613	0.0475019	0.450276	80.17	23.8407	10.946	0.031078	2.19993	45.4814
cg00451194	16	69141250	HAS3;HAS3	86.877	33.4449	0.0103907	20.7547	152.999	26.3592	18.5049	0.156543	-10.2259	62.9443
cg00451388	2	11051135	KCNF1	49.3138	23.791	0.040025	2.27779	96.3499	50.4539	12.4365	8.22509e-05	25.8662	75.0416
cg00451397	2	48843645	GTF2A1L;GTF2A1L;STON1-GTF2A1L	-62.0715	29.6777	0.038288	-120.746	-3.39707	-35.9532	16.1209	0.0273246	-67.8251	-4.08124
cg00451642	15	66546935	MEGF11	55.0573	21.6053	0.0119027	12.3425	97.7722	19.1253	11.9209	0.11089	-4.44294	42.6936
cg00452012	5	153783221	GALNT10;GALNT10	254.504	115.067	0.028602	27.0109	481.997	162.259	62.2256	0.0101068	39.2353	285.282
cg00452133	1	7308117	CAMTA1	-86.5776	20.1136	3.12673e-05	-126.343	-46.812	-29.9682	11.3717	0.00935275	-52.4506	-7.48584
cg00454719	13	37453500	SMAD9;SMAD9	-44.4803	21.2612	0.038236	-86.5148	-2.4458	-19.4972	11.6364	0.0960623	-42.503	3.50866
cg00455467	2	131593162	0	-101.27	36.3339	0.00605508	-173.105	-29.4362	-45.4226	19.9529	0.0243331	-84.8705	-5.97473
cg00455526	7	28996196	TRIL	111.498	49.4185	0.0256081	13.7948	209.201	52.6669	27.0203	0.0532753	-0.753641	106.087
cg00456326	2	19560467	0	31.376	13.4643	0.0212186	4.75636	57.9957	-1.43511	7.46877	0.847905	-16.2013	13.3311
cg00456387	2	20101664	TTC32;TTC32	-272.455	136.524	0.0479113	-542.369	-2.54024	-128.705	74.5738	0.0865768	-276.141	18.7316
cg00458210	1	149858411	HIST2H2AC;HIST2H2BE	-233.022	76.7968	0.0028751	-384.854	-81.1907	-68.7735	42.7619	0.110025	-153.316	15.7691
cg00458449	2	242605751	ATG4B;ATG4B	183.3	89.0043	0.041304	7.33367	359.266	156.005	47.3752	0.00125531	62.3411	249.668
cg00458833	7	156792319	0	67.2785	33.7175	0.0479448	0.617107	133.94	29.6802	18.4427	0.109799	-6.78196	66.1423
cg00459116	1	247112228	0	-87.969	35.5496	0.0145354	-158.253	-17.6854	-44.0082	19.4162	0.0249493	-82.3951	-5.62135
cg00459623	2	176936581	0	80.8721	17.3776	7.47863e-06	46.5157	115.229	40.3771	9.57448	4.4172e-05	21.4478	59.3064
cg00460092	10	89578176	ATAD1;CFLP1	-354.229	162.544	0.0309834	-675.588	-32.8708	-144.987	89.1268	0.106039	-321.196	31.2214
cg00460268	3	50383175	ZMYND10	99.1909	33.7269	0.00382929	32.511	165.871	53.3617	18.3716	0.00427517	17.0401	89.6833
cg00462849	2	12853027	0	160.98	67.863	0.0190461	26.8114	295.149	51.5028	37.4224	0.170939	-22.4832	125.489
cg00463848	12	53046105	KRT2	-157.055	77.0637	0.0434337	-309.414	-4.6962	-32.9783	42.4741	0.438803	-116.952	50.9952
cg00464520	10	118903060	0	-38.4341	14.651	0.00967338	-67.4	-9.46823	-12.3121	8.10205	0.13086	-28.3303	3.70611
cg00465250	2	171627741	0	-341.727	144.052	0.0190407	-626.525	-56.928	-93.5171	79.5801	0.241937	-250.851	63.817
cg00465359	9	36401311	RNF38;RNF38;RNF38;RNF38;RNF38	-217.779	81.4805	0.00841611	-378.871	-56.688	-98.0831	44.7074	0.029893	-186.472	-9.69412
cg00466136	11	131561778	NTM	-39.7125	13.6692	0.00426651	-66.7372	-12.6877	-11.098	7.60388	0.146662	-26.1313	3.93525
cg00466309	X	148622572	LOC100131434;CXorf40A;CXorf40A	-176.388	78.3344	0.0258965	-331.259	-21.5164	26.4169	43.3472	0.543231	-59.2829	112.117
cg00466425	6	30856491	DDR1;DDR1;DDR1;DDR1	-99.9908	39.5808	0.0126419	-178.244	-21.7373	-57.904	21.48	0.00788503	-100.371	-15.4368
cg00466898	10	13089772	0	-55.8853	26.2864	0.0352566	-107.855	-3.91573	-57.6992	13.6952	4.48841e-05	-84.7753	-30.623
cg00467420	10	1779432	ADARB2;ADARB2	93.398	35.1437	0.00878499	23.9171	162.879	39.4924	19.32	0.0428161	1.29575	77.6891
cg00468144	1	113008976	WNT2B	-351.157	166.994	0.0372716	-681.313	-21.0014	-80.565	92.072	0.383061	-262.596	101.466
cg00468228	8	67092562	0	-54.179	19.8701	0.00721669	-93.4633	-14.8946	-20.4106	10.9644	0.0647668	-42.0879	1.2667
cg00468400	8	57357785	PENK;PENK	-50.6163	19.2985	0.00968663	-88.7705	-12.4622	-33.4731	10.3811	0.00157094	-53.9971	-12.9492
cg00468410	6	20239552	0	204	66.7515	0.00268601	72.0281	335.971	107.193	36.4171	0.00380049	35.1946	179.192
cg00468846	16	31831421	0	85.2572	37.6166	0.0249551	10.8872	159.627	38.9257	20.5867	0.060715	-1.77531	79.6268
cg00469341	7	14031022	ETV1;ETV1;ETV1;ETV1;ETV1	-333.679	161.792	0.0410184	-653.55	-13.8081	-147.98	88.516	0.0967998	-322.981	27.0209
cg00469771	17	79799525	0	68.4052	29.3475	0.0211882	10.3836	126.427	19.2031	16.2005	0.237892	-12.8262	51.2324
cg00469897	7	47611829	0	-54.9246	23.6803	0.0218189	-101.742	-8.10736	-11.2858	13.1004	0.390445	-37.1861	14.6145
cg00470040	7	156400033	0	-117.42	37.2568	0.00198607	-191.079	-43.7618	-67.1765	20.2044	0.00112954	-107.122	-27.2314
cg00470051	6	168683006	0	-96.0899	39.5305	0.0163313	-174.244	-17.9361	-16.6632	21.9216	0.448457	-60.0035	26.677
cg00471000	20	31618468	BPIL3	-69.011	28.3053	0.0160179	-124.972	-13.05	-30.525	15.518	0.0511518	-61.2049	0.154866
cg00471059	5	179562620	RASGEF1C	-103.03	48.5814	0.0357042	-199.078	-6.98179	-33.4447	26.7164	0.212715	-86.2644	19.3751
cg00471768	20	14319125	FLRT3;MACROD2;FLRT3	-114.573	44.789	0.0115893	-203.123	-26.0227	-67.83	24.2753	0.00593275	-115.824	-19.8363
cg00472528	12	124801636	0	-66.4354	29.8125	0.0274454	-125.376	-7.49455	-37.3578	16.2083	0.0226457	-69.4025	-5.31298
cg00472687	19	42585457	ZNF574	124.048	62.6285	0.0495843	0.22858	247.868	100.138	33.5125	0.00331631	33.8818	166.394
cg00472822	12	46662932	SLC38A1;SLC38A1;SLC38A1;SLC38A1	-414.326	199.581	0.039725	-808.909	-19.7435	-158.246	109.483	0.15058	-374.7	58.2069
cg00472879	10	97181896	SORBS1;SORBS1;SORBS1;SORBS1;SORBS1;SORBS1;SORBS1	-103.319	46.3026	0.0272449	-194.862	-11.7766	-66.2167	25.03	0.00908982	-115.702	-16.7311
cg00473044	13	37566862	ALG5;ALG5	344.218	131.663	0.00991688	83.9143	604.522	150.133	72.2909	0.0396486	7.21025	293.056
cg00473257	19	3964734	DAPK3	333.107	139.2	0.0180368	57.9019	608.312	175.238	75.8721	0.0223699	25.2353	325.242
cg00473354	X	48334413	FTSJ1;FTSJ1	-142.507	53.5046	0.00864094	-248.289	-36.726	#N/A	#N/A	#N/A	#N/A	#N/A
cg00473702	9	136443547	0	-62.753	27.9554	0.0263519	-118.022	-7.48378	-30.8888	15.2667	0.0449471	-61.0718	-0.705803
cg00473749	7	63955932	0	68.6591	32.4526	0.036143	4.49859	132.82	35.6768	17.6898	0.0456284	0.703135	70.6505
cg00475509	3	147125955	ZIC1	56.3456	27.3588	0.0412989	2.2557	110.436	45.5552	14.6175	0.00222123	16.6556	74.4548
cg00476282	8	1292139	0	292.235	124.405	0.0202187	46.2801	538.189	66.6755	68.8079	0.334212	-69.3614	202.713
cg00476944	7	157411142	PTPRN2;PTPRN2;PTPRN2	-92.3931	38.8113	0.0186324	-169.125	-15.6611	-56.3926	21.0157	0.00816717	-97.9418	-14.8435
cg00478361	1	26552116	0	163.766	71.8505	0.0241637	21.714	305.819	93.1698	39.043	0.0183543	15.9797	170.36
cg00478421	2	11515109	0	-164.971	45.7082	0.000426712	-255.338	-74.6029	#N/A	#N/A	#N/A	#N/A	#N/A
cg00478435	20	32254706	NECAB3;NECAB3;C20orf134;C20orf134	-59.7364	27.3565	0.0306556	-113.822	-5.65106	-49.8692	14.5439	0.000796457	-78.6233	-21.115
cg00480077	19	7827894	CLEC4M;CLEC4M;CLEC4M;CLEC4M;CLEC4M;CLEC4M;CLEC4M;CLEC4M;CLEC4M;CLEC4M;CLEC4M;CLEC4M	-227.717	54.8481	5.704e-05	-336.154	-119.279	-133.962	29.5448	1.23066e-05	-192.374	-75.5506
cg00480142	12	96046743	0	-25.7386	12.3054	0.0382758	-50.067	-1.41018	-17.3067	6.64287	0.0101712	-30.44	-4.17338
cg00481216	2	181971175	0	-97.3669	48.4203	0.0462594	-193.096	-1.63738	-57.1848	26.2938	0.0313221	-109.169	-5.20041
cg00481227	20	36322069	CTNNBL1	-38.4363	15.2197	0.0126696	-68.5264	-8.34621	-6.81778	8.45143	0.421207	-23.5267	9.89116
cg00481350	4	113432595	0	102.735	40.0021	0.0112696	23.6487	181.821	16.8364	22.2357	0.450217	-27.1249	60.7976
cg00482996	2	11793323	0	-84.8208	35.5265	0.0182969	-155.059	-14.5831	-24.5796	19.6181	0.212328	-63.3655	14.2064
cg00483562	5	1931781	0	134.722	50.187	0.00814314	35.4995	233.944	29.7558	27.8992	0.288013	-25.4024	84.914
cg00484803	2	157196299	0	-137.296	49.9665	0.00679057	-236.083	-38.5096	-40.414	27.7121	0.146983	-95.2024	14.3743
cg00484940	X	85403143	DACH2;DACH2	69.1747	31.0756	0.0276116	7.73659	130.613	13.3514	17.175	0.43825	-20.6045	47.3072
cg00485202	15	100532781	ADAMTS17	95.1576	42.0746	0.0252605	11.9739	178.341	18.261	23.2658	0.433847	-27.7367	64.2587
cg00485296	16	1821559	NME3;NME3	-348.088	161.059	0.0323774	-666.511	-29.6652	-85.2685	88.8273	0.338743	-260.885	90.3479
cg00485380	7	26240560	CBX3;CBX3;HNRNPA2B1;HNRNPA2B1	-460.443	209.319	0.0294668	-874.277	-46.609	-212.07	114.495	0.0661012	-438.434	14.2936
cg00485391	10	134095982	STK32C	-51.1404	19.3416	0.00912652	-89.3798	-12.901	-33.3712	10.4126	0.00167368	-53.9575	-12.785
cg00486280	15	34988869	0	-87.3116	33.4473	0.0100273	-153.439	-21.1845	-52.9492	18.099	0.00401318	-88.732	-17.1665
cg00486564	2	73151879	EMX1	182.056	72.7646	0.0135009	38.1964	325.915	79.2547	39.9255	0.0490913	0.319883	158.189
cg00487456	19	457801	SHC2	302.844	138.517	0.0304534	28.9876	576.7	198.26	74.8216	0.00898109	50.334	346.187
cg00487780	19	41816298	CCDC97	-492.137	227.347	0.0321065	-941.615	-42.6595	-173.7	124.945	0.166672	-420.724	73.3239
cg00488283	19	14863326	EMR2;EMR2;EMR2;EMR2;EMR2;EMR2;EMR2	171.286	52.2973	0.00133074	67.8911	274.68	106.953	28.1201	0.000212417	51.3584	162.548
cg00489408	16	29910669	SEZ6L2;SEZ6L2;ASPHD1;SEZ6L2;SEZ6L2	191.844	67.5127	0.00515981	58.3679	325.32	115.152	36.5193	0.0019764	42.9514	187.353
cg00490655	2	164592854	FIGN	51.8378	21.8049	0.0187898	8.72828	94.9474	21.9038	11.9638	0.0692516	-1.74934	45.5569
cg00491180	16	2892604	TMPRSS8	-43.3637	18.2541	0.0188773	-79.453	-7.27434	-26.6576	9.88085	0.00783584	-46.1926	-7.12265
cg00491210	12	131795330	0	96.0897	34.5184	0.00611703	27.845	164.334	53.2416	18.7704	0.00523891	16.1315	90.3518
cg00491523	16	6913336	A2BP1;A2BP1;A2BP1	-50.1693	23.3729	0.0335589	-96.3788	-3.95981	-15.0155	12.8677	0.24523	-40.4556	10.4247
cg00492979	10	105428385	SH3PXD2A	70.8718	23.9174	0.00357901	23.5858	118.158	33.0286	13.1274	0.0129984	7.07499	58.9821
cg00493716	18	77545028	0	101.342	26.5958	0.000207049	48.7603	153.923	41.7801	14.7934	0.00543138	12.5328	71.0274
cg00495035	2	240269585	HDAC4	173.911	71.6076	0.0164228	32.339	315.483	60.434	39.4613	0.127909	-17.5831	138.451
cg00495693	6	51928623	PKHD1;PKHD1	-65.8648	25.4795	0.01076	-116.239	-15.4905	-24.2229	14.0479	0.0868599	-51.9963	3.55058
cg00495713	21	45717733	AIRE;AIRE	-58.6915	17.8513	0.0012768	-93.9844	-23.3986	-20.8612	9.92976	0.0374444	-40.4928	-1.22952
cg00496004	11	130029481	ST14	93.5493	46.328	0.0453667	1.95634	185.142	50.8447	25.2186	0.0456968	0.986073	100.703
cg00496961	11	102638706	0	26.2788	13.2236	0.0488434	0.135143	52.4226	7.46316	7.27144	0.306489	-6.91287	21.8392
cg00497046	7	676094	PRKAR1B;PRKAR1B;PRKAR1B;PRKAR1B;PRKAR1B;PRKAR1B	56.349	22.2932	0.0125944	12.274	100.424	7.11471	12.394	0.566859	-17.3889	31.6183
cg00498392	16	88664858	ZC3H18	289.201	123.376	0.0204812	45.2804	533.122	157.184	67.1607	0.0206748	24.4035	289.964
cg00499139	3	150826472	MED12L	-120.631	44.9555	0.00816774	-209.51	-31.7513	-52.2787	24.6997	0.0360656	-101.111	-3.44599
cg00499210	11	65190135	NEAT1	-309.462	143.722	0.0330159	-593.608	-25.3165	-59.5305	79.357	0.454417	-216.424	97.3626
cg00499726	17	42402049	SLC25A39;SLC25A39	-174.371	57.2112	0.00275613	-287.48	-61.2612	-28.8507	32.0655	0.369803	-92.2459	34.5446
cg00500564	10	128994030	FAM196A;DOCK1	92.0162	39.6242	0.0216632	13.677	170.355	50.9825	21.5535	0.0193825	8.37004	93.5949
cg00500705	12	114029659	0	89.3821	38.5783	0.02196	13.1107	165.654	59.4743	20.7992	0.00489346	18.3532	100.596
cg00501111	11	58345226	ZFP91;LPXN;ZFP91-CNTF	-357.314	164.503	0.0315337	-682.546	-32.082	-181.745	89.7345	0.0447305	-359.155	-4.33512
cg00501169	1	108769254	NBPF4	11.3956	4.87591	0.020851	1.75563	21.0355	7.89282	2.62183	0.00309564	2.70931	13.0763
cg00501467	6	13015202	PHACTR1	126.54	59.8466	0.0362528	8.2202	244.86	48.4417	32.8379	0.142411	-16.4806	113.364
cg00501711	20	43538180	PABPC1L	54.0156	23.6268	0.0237436	7.30413	100.727	#N/A	#N/A	#N/A	#N/A	#N/A
cg00502026	16	89147175	0	199.853	74.4055	0.00810626	52.7491	346.957	49.9044	41.3166	0.22914	-31.7807	131.589
cg00502254	1	12201600	TNFRSF8;TNFRSF8	57.9486	27.1997	0.0348796	4.17331	111.724	26.6732	14.8737	0.0750823	-2.73297	56.0793
cg00502444	7	158959916	0	-53.4244	17.8104	0.00320061	-88.6366	-18.2122	-22.2717	9.82264	0.0248985	-41.6916	-2.85179
cg00502509	7	1956121	MAD1L1;MAD1L1;MAD1L1	193.075	54.4562	0.000533334	85.4123	300.738	46.0078	30.6988	0.136207	-14.6854	106.701
cg00502555	19	1103806	GPX4;GPX4;GPX4	-276	124.856	0.0286898	-522.846	-29.1539	-149.448	67.9745	0.0295488	-283.838	-15.0592
cg00502697	7	91570100	AKAP9;AKAP9	-354.38	162.519	0.0308871	-675.689	-33.0723	-106.602	89.5005	0.235638	-283.549	70.3451
cg00502746	11	1715993	HCCA2	221.311	94.4515	0.0205312	34.5755	408.047	86.2514	51.9014	0.098784	-16.3604	188.863
cg00503302	3	62355319	0	76.6287	28.4135	0.00785812	20.4537	132.804	54.379	15.1825	0.000470045	24.3624	84.3956
cg00503704	19	35167998	ZNF302;ZNF302	-495.868	172.595	0.00469957	-837.097	-154.638	-150.954	95.8323	0.11747	-340.42	38.5117
cg00504341	1	4842718	AJAP1	198.325	69.2905	0.00485315	61.3341	335.316	34.1757	38.6968	0.378661	-42.33	110.681
cg00504410	16	4732262	MGRN1;MGRN1;MGRN1;MGRN1	117.724	45.7258	0.0110747	27.322	208.127	26.4225	25.374	0.299522	-23.7433	76.5884
cg00504705	5	140221357	PCDHA6;PCDHA2;PCDHA1;PCDHA7;PCDHA1;PCDHA8;PCDHA6;PCDHA5;PCDHA8;PCDHA3;PCDHA4	31.5394	15.7889	0.0477014	0.323897	62.7549	-3.0021	8.71222	0.730924	-20.2266	14.2224
cg00504735	5	7868496	MTRR;MTRR;FASTKD3	-249.903	117.241	0.0347921	-481.695	-18.1108	-126.141	63.9623	0.050568	-252.598	0.316334
cg00506049	7	75887380	SRRM3	-52.3453	23.2677	0.0260283	-98.3467	-6.34382	-33.2421	12.5823	0.00917993	-58.1179	-8.36636
cg00506442	1	6340054	ACOT7;ACOT7;ACOT7;ACOT7	202.82	96.0401	0.0364775	12.9436	392.696	112.658	52.2427	0.0327584	9.37108	215.944
cg00506859	6	55234172	GFRAL	-57.7933	25.5315	0.025136	-108.271	-7.31615	-19.9501	14.0487	0.157811	-47.7251	7.82493
cg00507135	10	27528611	ACBD5;ACBD5;ACBD5	-54.1227	23.6483	0.0235965	-100.877	-7.3688	#N/A	#N/A	#N/A	#N/A	#N/A
cg00508659	16	1237043	CACNA1H;CACNA1H	-75.0242	34.6101	0.0318726	-143.45	-6.59814	-33.9708	18.9363	0.0749792	-71.4089	3.46729
cg00508817	2	54482475	TSPYL6;ACYP2	-96.3583	40.8794	0.0198013	-177.179	-15.5376	-42.1183	22.408	0.062239	-86.4201	2.18343
cg00510087	10	7618556	ITIH5;ITIH5;ITIH5	383.664	169.425	0.0250795	48.701	718.628	202.993	92.3158	0.0295266	20.48	385.507
cg00510111	2	197458521	HECW2	-50.2591	24.1747	0.0394424	-98.0538	-2.46444	-6.59997	13.3488	0.621783	-32.9914	19.7914
cg00510327	X	73835412	RLIM;RLIM	-70.0232	31.0878	0.0258508	-131.486	-8.56093	-19.0762	17.1502	0.267914	-52.983	14.8306
cg00510330	6	39916111	0	-59.5784	22.6929	0.00961624	-104.443	-14.7133	-39.4943	12.2045	0.00151278	-63.6233	-15.3653
cg00510507	10	61900413	ANK3;ANK3;ANK3	33.4576	14.8297	0.0256133	4.13839	62.7767	3.18441	8.21323	0.698814	-13.0536	19.4224
cg00510539	2	27958611	0	83.7623	35.6332	0.0201346	13.3136	154.211	25.4861	19.6575	0.196932	-13.3777	64.35
cg00510598	16	55364229	IRX6	52.3984	23.4884	0.0272836	5.96062	98.8363	#N/A	#N/A	#N/A	#N/A	#N/A
cg00510787	6	151772946	C6orf211;RMND1	-281.123	138.808	0.04474	-555.554	-6.69314	-83.9192	76.3266	0.273448	-234.821	66.9826
cg00510948	19	2730590	0	215.52	78.2328	0.00665254	60.85	370.191	126.697	42.3917	0.00330967	42.8864	210.508
cg00510956	1	32478440	KHDRBS1	304.788	145.125	0.0375075	17.8672	591.708	73.0768	79.992	0.362524	-85.0718	231.225
cg00511464	4	40518041	RBM47;RBM47	133.118	56.4468	0.019742	21.52	244.717	62.4293	30.8823	0.0451315	1.37329	123.485
cg00511731	15	40400858	BMF	-437.304	205.863	0.0354069	-844.307	-30.3019	-117.898	113.411	0.300335	-342.118	106.322
cg00513100	3	66487501	LRIG1	201.814	94.4976	0.0344476	14.9876	388.641	155.041	50.5995	0.00261984	55.0029	255.079
cg00513984	12	125039177	0	-61.0509	23.3062	0.00977653	-107.129	-14.9732	-45.5283	12.4105	0.000345812	-70.0646	-20.9919
cg00514609	11	111783348	CRYAB;HSPB2	95.22	44.7513	0.0351092	6.74429	183.696	43.0868	24.4807	0.0805857	-5.31273	91.4864
cg00514713	7	43158788	HECW1	-52.354	25.1144	0.0389201	-102.007	-2.70153	-17.4076	13.8028	0.209347	-44.6964	9.88124
cg00515669	19	44307449	LYPD5;LYPD5	-76.5807	27.8681	0.00678659	-131.678	-21.4839	-54.9171	14.8654	0.000315361	-84.3067	-25.5275
cg00515756	11	61464876	DAGLA	245.294	91.0295	0.00790862	65.3238	425.264	101.326	50.0917	0.0449971	2.29181	200.36
cg00515814	11	115581955	0	70.5385	24.3171	0.00432438	22.4622	118.615	31.5345	13.3653	0.0196839	5.11066	57.9584
cg00517072	1	145096849	SEC22B	-349.706	174.917	0.0475149	-695.526	-3.88572	-167.795	95.5143	0.0811457	-356.632	21.0416
cg00517532	6	3232025	0	86.911	27.9494	0.0022703	31.6535	142.168	49.9017	15.1543	0.00125549	19.9409	79.8625
cg00518698	21	35015074	ITSN1;ITSN1;CRYZL1	-290.616	129.97	0.026932	-547.573	-33.6593	-96.724	71.5324	0.178501	-238.147	44.6995
cg00518770	2	95521431	ANKRD20B	98.2657	44.2849	0.0281005	10.7119	185.819	35.7379	24.339	0.144254	-12.3815	83.8574
cg00518989	22	31608519	LIMK2	-327.091	159.195	0.0417713	-641.827	-12.3549	-50.2753	87.8478	0.568036	-223.955	123.404
cg00519851	10	43245080	0	52.6076	23.4339	0.0263404	6.27745	98.9377	-4.08896	12.9786	0.753191	-29.7484	21.5705
cg00521464	17	72872308	0	-66.3344	32.3591	0.0422359	-130.31	-2.35878	14.1083	17.8365	0.430294	-21.1554	49.3719
cg00521598	1	39339413	MYCBP	-243.125	115.054	0.0363629	-470.593	-15.6574	-50.3932	63.475	0.428594	-175.887	75.1003
cg00521703	19	34112157	CHST8;CHST8	73.8876	18.4721	0.000102178	37.3672	110.408	29.6079	10.3147	0.00473543	9.21523	50.0005
cg00522328	6	30538742	ABCF1;ABCF1	-192.116	79.0451	0.0163452	-348.392	-35.8395	-98.7114	43.1251	0.0235783	-183.972	-13.4509
cg00522883	11	57194120	SLC43A3;SLC43A3;SLC43A3	-202.807	58.8676	0.000753589	-319.191	-86.422	-77.7235	32.721	0.0188879	-142.415	-13.0324
cg00523604	6	32223341	0	-55.1097	24.3097	0.0249234	-103.171	-7.04814	-19.5369	13.3715	0.146235	-45.9731	6.89937
cg00524577	19	12080121	ZNF763	82.0693	39.0264	0.0372624	4.91206	159.227	37.9786	21.3359	0.0772392	-4.20353	80.1608
cg00524963	1	15573457	FHAD1	75.2387	24.867	0.00295314	26.0753	124.402	14.4433	13.9179	0.301175	-13.0731	41.9597
cg00525823	18	11148510	FAM38B	81.8325	27.631	0.00359625	27.2045	136.461	46.3853	15.0005	0.00239795	16.7286	76.042
cg00525833	1	31983220	LOC284551	28.6747	11.9489	0.0177208	5.05098	52.2983	1.37323	6.63552	0.836349	-11.7456	14.492
cg00526336	1	230415902	GALNT2	137.036	47.6735	0.00467927	42.7825	231.289	68.8734	26.0626	0.00916382	17.3462	120.401
cg00526772	10	119830037	CASC2;CASC2;CASC2	-24.9499	12.1898	0.0425498	-49.0498	-0.850029	-5.62525	6.71696	0.403756	-18.905	7.65454
cg00529480	1	176180360	0	224.924	80.5875	0.00598751	65.598	384.25	90.4469	44.4167	0.0436032	2.63261	178.261
cg00530284	6	145069582	UTRN	263.009	100.54	0.00987401	64.235	461.783	106.683	55.3184	0.0558137	-2.6845	216.05
cg00530438	7	106606094	0	49.4449	23.7777	0.0393984	2.43517	96.4547	19.9013	13.0331	0.129021	-5.8658	45.6684
cg00530939	1	51425360	FAF1	-247.568	103.254	0.0178188	-451.707	-43.4296	-140.602	56.1014	0.0133479	-251.517	-29.6859
cg00531338	18	76321379	0	-90.8189	34.2594	0.00895218	-158.552	-23.0862	-12.5842	19.081	0.510649	-50.3083	25.1399
cg00531789	6	36927248	PI16	81.2834	33.9534	0.0179918	14.1558	148.411	7.9316	18.8443	0.674472	-29.3245	45.1877
cg00532319	3	128398171	0	331.271	165.104	0.0467353	4.8519	657.691	90.3499	90.8329	0.321607	-89.2317	269.931
cg00532399	5	171209553	0	-104.386	51.1148	0.04301	-205.443	-3.32936	-53.7308	27.8669	0.0558639	-108.825	1.36348
cg00532667	4	9692836	0	-75.5901	30.0031	0.0128788	-134.908	-16.2723	-12.2588	16.6654	0.463215	-45.2073	20.6896
cg00533182	8	145726136	PPP1R16A	39.1404	19.0836	0.0421324	1.41105	76.8698	18.0998	10.4311	0.0849091	-2.52298	38.7225
cg00533364	19	54023893	ZNF331	104.688	49.9271	0.0378089	5.97911	203.396	26.3329	27.5102	0.340113	-28.0561	80.722
cg00533649	19	42431930	0	-134.615	29.7422	1.2728e-05	-193.417	-75.8128	-38.6547	17.0228	0.0246877	-72.3098	-4.9997
cg00533737	5	133340302	VDAC1	-221.554	101.19	0.0302182	-421.611	-21.4958	-89.017	55.5078	0.111037	-198.759	20.725
cg00535027	4	8593933	CPZ;CPZ;CPZ	-44.1159	22.1036	0.0478878	-87.8158	-0.415971	-21.7906	12.0617	0.0729732	-45.6373	2.05603
cg00536366	22	40052857	CACNA1I;CACNA1I	-86.4914	32.2933	0.00828523	-150.337	-22.6458	-38.8154	17.7217	0.0301598	-73.8522	-3.7786
cg00536383	2	9346592	ASAP2;ASAP2	-227.887	103.735	0.0296785	-432.977	-22.7972	-144.251	56.1218	0.0112053	-255.207	-33.2951
cg00536532	6	33561449	C6orf227	-88.3623	43.1031	0.0422285	-173.579	-3.14516	-56.4631	23.3286	0.0167879	-102.585	-10.3413
cg00537335	7	157989340	PTPRN2;PTPRN2;PTPRN2	-101.622	29.7539	0.000833607	-160.447	-42.7972	-85.7845	15.2183	9.19882e-08	-115.872	-55.6971
cg00537984	19	46712075	DKFZp434J0226	-15.8984	7.90746	0.0462923	-31.5319	-0.264968	-7.03518	4.32526	0.106085	-15.5864	1.51609
cg00538021	16	12192263	SNX29	245.192	122.588	0.0474212	2.82825	487.555	65.5247	67.4476	0.33298	-67.8229	198.872
cg00538726	6	91320336	0	-153.58	68.9692	0.0275578	-289.936	-17.2247	-98.5274	37.2821	0.00916021	-172.236	-24.8187
cg00539174	20	57583434	CTSZ	173.013	62.9702	0.00679496	48.5177	297.509	48.4929	34.9488	0.167481	-20.6027	117.589
cg00539300	16	2895093	0	66.1627	26.945	0.0152951	12.891	119.434	9.68802	14.957	0.518223	-19.8827	39.2587
cg00539757	1	200772244	CAMSAP1L1	-142.533	68.9542	0.0405696	-278.859	-6.20692	-53.437	37.8334	0.160042	-128.236	21.3616
cg00540295	9	139616839	FAM69B	14.2974	3.57265	0.00010142	7.23412	21.3608	3.51734	2.03127	0.0855477	-0.498583	7.53327
cg00540941	6	32974843	HLA-DOA	19.8972	8.09086	0.0151431	3.90112	35.8932	7.50902	4.45319	0.093982	-1.29517	16.3132
cg00541066	9	127616217	WDR38	154.791	70.3025	0.0293172	15.7995	293.783	68.3525	38.4933	0.077955	-7.7508	144.456
cg00543335	5	140711225	PCDHGA1;PCDHGA1	75.5528	28.2293	0.00833013	19.742	131.364	25.9103	15.6012	0.0989934	-4.93407	56.7546
cg00544337	10	82116203	DYDC2;DYDC1	72.8846	30.0962	0.0167267	13.3829	132.386	25.9539	16.5772	0.119691	-6.82014	58.728
cg00545916	17	56565440	HSF5	-28.578	13.1637	0.0316192	-54.6034	-2.55263	-21.8553	7.04691	0.00232975	-35.7874	-7.9232
cg00546117	1	8445545	RERE;RERE;RERE	49.1047	22.7745	0.0327826	4.07825	94.1312	34.7227	12.2544	0.00528521	10.4951	58.9504
cg00546248	1	2412743	PLCH2	-61.3048	29.8768	0.0420411	-120.373	-2.23672	-40.6227	16.1444	0.0129912	-72.5411	-8.70429
cg00547018	16	5121709	ALG1	74.0093	37.193	0.0485527	0.476839	147.542	17.6491	20.4751	0.390175	-22.8314	58.1295
cg00547444	16	2587590	PDPK1;PDPK1	-498.104	187.729	0.00889185	-869.253	-126.954	-247.957	102.605	0.0169535	-450.813	-45.1012
cg00547530	16	3559687	CLUAP1;CLUAP1	-156.3	49.5278	0.00195986	-254.22	-58.3812	-66.1559	27.3358	0.0167976	-120.2	-12.1116
cg00547730	11	64889672	FAU;MRPL49	-397.038	193.617	0.0421677	-779.828	-14.2469	-216.808	105.38	0.0415055	-425.151	-8.46487
cg00548467	4	8153305	ABLIM2;ABLIM2;ABLIM2;ABLIM2;ABLIM2;ABLIM2;ABLIM2	140.342	67.2192	0.0386249	7.44638	273.238	93.4907	36.3045	0.0110561	21.7148	165.267
cg00548911	17	33788026	0	-65.8469	17.9584	0.000348123	-101.352	-30.3423	-23.7556	10.0349	0.0192874	-43.5951	-3.91597
cg00549398	17	78725201	RPTOR;RPTOR	282.283	101.404	0.00611649	81.8027	482.764	207.543	53.9225	0.000179747	100.935	314.151
cg00549433	2	15700282	NBAS	50.7684	24.3725	0.0390681	2.58269	98.9541	17.9698	13.3847	0.181585	-8.49242	44.4321
cg00552226	2	70475288	TIA1;TIA1	-351.575	154.228	0.0241443	-656.492	-46.6582	-120.369	84.8867	0.158413	-288.195	47.4563
cg00552600	7	157091575	0	130.008	65.6897	0.0497634	0.136239	259.88	62.4986	35.8665	0.0836109	-8.4114	133.409
cg00552697	19	4670541	C19orf10	-356.158	166.044	0.0336816	-684.436	-27.8805	-156.496	90.8978	0.0873384	-336.206	23.214
cg00552753	17	79216905	0	118.777	47.4996	0.0135521	24.8675	212.686	49.5361	26.0926	0.0596918	-2.05038	101.123
cg00553610	4	82521620	0	-105.158	43.3872	0.0166397	-190.937	-19.3788	-77.9524	23.1895	0.000999447	-123.799	-32.1056
cg00554858	5	95991891	0	-65.9717	18.2933	0.00043107	-102.139	-29.8048	-42.3441	9.77528	2.80338e-05	-61.6704	-23.0179
cg00555420	4	16214868	TAPT1	29.1995	9.1713	0.00179161	11.0673	47.3316	17.9547	4.94203	0.000392227	8.18405	27.7254
cg00555438	3	195578280	0	111.659	44.77	0.0137923	23.1468	200.172	67.1374	24.25	0.00639332	19.1939	115.081
cg00556132	3	11684351	VGLL4;VGLL4	-555.642	221.196	0.0131406	-992.958	-118.325	-289.695	120.627	0.0176368	-528.18	-51.2094
cg00556719	9	108457484	TMEM38B	-350.696	170.463	0.0415123	-687.712	-13.6808	-71.3083	93.9868	0.449304	-257.125	114.509
cg00557175	18	44626898	KATNAL2	-71.9556	19.3286	0.00028472	-110.169	-33.7419	-33.457	10.6609	0.00207261	-54.5341	-12.3798
cg00557293	17	45973779	SP2	-358.469	159.201	0.0259002	-673.218	-43.7193	-149.823	87.299	0.0883354	-322.418	22.7714
cg00559635	4	3415930	RGS12;RGS12;RGS12	213.338	92.5695	0.0226581	30.3237	396.353	58.7163	51.0944	0.252444	-42.3001	159.733
cg00560574	5	96038303	CAST;CAST;CAST;CAST;CAST;CAST;CAST;CAST;CAST;CAST	109.697	47.4029	0.0221148	15.9794	203.415	33.9646	26.1343	0.195868	-17.7043	85.6336
cg00560632	1	19147074	0	42.4387	14.9094	0.00508647	12.9619	71.9154	24.6133	8.08376	0.00278258	8.63125	40.5953
cg00561739	5	1807733	NDUFS6	97.8027	40.825	0.0179125	17.0896	178.516	51.4226	22.2526	0.0223012	7.42809	95.4171
cg00561803	9	140265575	EXD3	-112.376	54.403	0.0407091	-219.933	-4.81791	-40.1429	29.8688	0.18113	-99.1951	18.9092
cg00562430	8	66475106	0	-41.7086	18.36	0.0246284	-78.0072	-5.40994	-16.0929	10.085	0.112806	-36.0316	3.84574
cg00563678	4	141968563	RNF150	-61.089	25.815	0.0193309	-112.127	-10.0515	-25.5688	14.1662	0.0732357	-53.5761	2.43842
cg00563892	2	42588392	COX7A2L	-217.626	95.8383	0.0246876	-407.103	-28.1484	-105.775	52.3616	0.0452811	-209.297	-2.25378
cg00564465	8	61083352	0	-109.758	52.7567	0.0393059	-214.061	-5.45538	-59.7505	28.7167	0.039285	-116.525	-2.97595
cg00564996	6	164390870	0	-122.952	45.9348	0.00832411	-213.767	-32.1361	-34.0175	25.4736	0.183911	-84.3802	16.3451
cg00565070	19	10530736	PDE4A	-352.534	158.76	0.0279891	-666.412	-38.6563	-85.4334	87.629	0.331269	-258.681	87.8138
cg00565831	6	30659006	NRM	-145.332	65.7346	0.0286656	-275.293	-15.3716	-57.3557	36.0761	0.114124	-128.68	13.9687
cg00565932	1	6789917	0	-225.973	93.5008	0.0169453	-410.829	-41.1165	-121.988	50.9123	0.0178944	-222.645	-21.3319
cg00566759	18	28682345	DSC2;DSC2;DSC2;DSC2	108.558	47.0614	0.0225375	15.5149	201.601	39.0444	25.8895	0.133779	-12.1406	90.2294
cg00567922	8	73856157	0	-83.9698	37.725	0.0276235	-158.554	-9.38551	-45.1565	20.5434	0.0295847	-85.7718	-4.5411
cg00568345	1	165317716	LMX1A	-30.0005	12.4954	0.0176675	-54.7047	-5.29638	-7.47742	6.91138	0.281157	-21.1416	6.18674
cg00568910	1	43429380	0	-48.1421	22.1793	0.0316486	-91.9918	-4.29242	-2.32763	12.2727	0.849851	-26.5913	21.9361
cg00569244	1	59248673	JUN	-306.161	147.284	0.039469	-597.349	-14.9725	-157.238	80.3061	0.0522198	-316.008	1.53111
cg00570635	2	65355269	RAB1A;RAB1A	-11.528	5.48387	0.037329	-22.3699	-0.686124	-9.40736	2.92565	0.00161728	-15.1915	-3.62319
cg00570849	16	88807871	FAM38A	179.006	74.8009	0.018033	31.1204	326.891	95.565	40.7477	0.020417	15.0045	176.125
cg00571747	16	88357920	0	137.917	48.932	0.00552344	41.1758	234.658	26.1444	27.2909	0.339719	-27.8112	80.1001
cg00571935	6	146285339	SHPRH;SHPRH	-340.222	168.119	0.0449044	-672.602	-7.84112	-178.275	91.6096	0.0536536	-359.393	2.84164
cg00572966	7	21410396	0	374.361	145.44	0.0110927	86.8174	661.904	207.588	79.0961	0.00964093	51.2109	363.965
cg00573235	16	56883532	0	276.572	104.782	0.00924415	69.4129	483.731	130.41	57.3886	0.0245861	16.9492	243.87
cg00573330	4	330651	ZNF141	156.566	76.1363	0.0416018	6.04065	307.092	51.6184	41.8374	0.219349	-31.0963	134.333
cg00573410	2	879464	0	-45.0468	22.1829	0.0441781	-88.9035	-1.19013	-20.9905	12.1221	0.0855503	-44.9566	2.9756
cg00573880	1	36772749	C1orf113;C1orf113;C1orf113	-679.467	220.681	0.00250042	-1115.76	-243.169	-297.474	121.55	0.0156296	-537.784	-57.1635
cg00573948	7	101330867	0	417.027	136.987	0.00278698	146.196	687.859	189.537	75.3095	0.0129712	40.646	338.428
cg00574412	17	27892866	ABHD15	-99.3923	34.0335	0.00407564	-166.678	-32.1062	-10.5472	19.0604	0.580903	-48.2307	27.1363
cg00576250	20	45087765	0	143.238	63.2581	0.0250894	18.1735	268.303	59.7156	34.6927	0.0874104	-8.87375	128.305
cg00576435	20	36149188	BLCAP;BLCAP;BLCAP;BLCAP;NNAT;NNAT;BLCAP	62.4568	25.0397	0.0137834	12.9519	111.962	31.6659	13.6698	0.0219835	4.63991	58.6919
cg00576550	3	183749212	HTR3D;HTR3D;HTR3D	86.7291	37.4274	0.0219397	12.7331	160.725	31.7727	20.5853	0.124975	-8.92555	72.471
cg00576936	15	66332091	MEGF11	-27.0571	13.1941	0.0421618	-53.1426	-0.971651	-22.1645	7.04415	0.00201892	-36.0912	-8.23786
cg00577560	1	15271830	KIAA1026;KIAA1026;KIAA1026;KIAA1026;KIAA1026	-109.514	50.542	0.0319437	-209.438	-9.58922	-57.1519	27.5486	0.0398563	-111.617	-2.68681
cg00578511	5	758260	0	-58.8111	23.293	0.0126903	-104.863	-12.7595	-7.64564	12.9483	0.555825	-33.2452	17.9539
cg00579694	6	1523080	0	39.3598	19.7541	0.0482623	0.30484	78.4147	5.21298	10.8952	0.633064	-16.3273	26.7533
cg00579868	7	5271516	WIPI2;WIPI2;WIPI2;WIPI2;WIPI2	57.5802	20.5516	0.00580301	16.9486	98.2117	23.8967	11.3173	0.0365045	1.52177	46.2716
cg00580230	5	57756537	PLK2	72.5807	34.0219	0.0346397	5.3175	139.844	25.8712	18.6902	0.168495	-11.0802	62.8227
cg00580340	1	47898239	MGC12982	187.646	75.3241	0.0138999	38.7264	336.566	68.0138	41.5036	0.103512	-14.041	150.069
cg00580497	5	1153746	0	-74.3437	26.1381	0.00511918	-126.02	-22.6673	-6.70633	14.622	0.647198	-35.6147	22.2021
cg00580604	10	1011248	0	-103.651	42.4051	0.0157566	-187.488	-19.8135	-19.2854	23.5131	0.413498	-65.7721	27.2013
cg00580652	1	1951356	GABRD	36.2388	17.9662	0.0456008	0.718797	71.7589	12.2979	9.86592	0.214662	-7.20759	31.8033
cg00580715	10	133508590	0	94.3192	41.694	0.0252267	11.8878	176.751	56.2289	22.6122	0.0140702	11.5233	100.935
cg00582524	16	51184392	SALL1;SALL1;SALL1	70.6507	27.3715	0.0108746	16.5358	124.766	36.4906	14.9343	0.0157938	6.96468	66.0165
cg00582628	8	54764515	RGS20	-82.1204	27.8368	0.00372517	-137.155	-27.0856	-34.5164	15.3413	0.0260147	-64.8469	-4.18592
cg00582820	3	125314599	OSBPL11	-459.548	202.991	0.0251182	-860.871	-58.2248	-298.148	109.639	0.00736927	-514.911	-81.3863
cg00582826	3	123304133	PTPLB	-415.375	155.64	0.00851094	-723.084	-107.667	-212.379	84.9721	0.0135954	-380.374	-44.385
cg00582970	17	60947793	0	-39.0985	15.7068	0.013972	-70.1517	-8.04517	-13.0799	8.66658	0.133493	-30.2142	4.05443
cg00582971	5	178422128	GRM6	38.7237	15.7085	0.0149055	7.66715	69.7803	18.3913	8.59473	0.0341018	1.39907	35.3836
cg00583046	6	31024990	HCG22	136.746	53.1912	0.011189	31.5845	241.908	109.096	28.1577	0.000163532	53.4271	164.766
cg00583858	X	135632947	VGLL1;MIR934	-50.2151	21.4606	0.0207036	-92.6439	-7.78631	-32.5165	11.5863	0.00572334	-55.4233	-9.6097
cg00584713	1	213124685	VASH2;VASH2;VASH2	164.342	72.0875	0.0241335	21.8212	306.863	75.9869	39.4414	0.0560585	-1.99088	153.965
cg00585742	6	160219791	0	98.1401	49.001	0.0471278	1.26246	195.018	36.742	26.8731	0.173741	-16.3876	89.8716
cg00585846	6	31515458	NFKBIL1;NFKBIL1;ATP6V1G2;NFKBIL1;NFKBIL1;NFKBIL1;ATP6V1G2;NFKBIL1	-407.279	159.053	0.0115074	-721.736	-92.8219	-171.174	87.3917	0.0521361	-343.952	1.60447
cg00585901	1	155035388	EFNA4;EFNA4;EFNA4	218.123	54.8554	0.00011173	109.671	326.575	113.684	29.9992	0.000223452	54.3743	172.994
cg00587009	6	106429129	0	-132.785	53.8224	0.0148282	-239.194	-26.3748	-51.9715	29.6029	0.0813402	-110.498	6.55505
cg00587115	7	47621025	0	117.385	58.9786	0.0485063	0.780696	233.988	51.4439	32.2629	0.113074	-12.3416	115.23
cg00587628	6	111584033	KIAA1919	320.02	145.75	0.029762	31.8641	608.177	152.524	79.6538	0.0575529	-4.95574	310.004
cg00588262	19	42348588	LYPD4;DMRTC2	-137.712	51.4571	0.00833389	-239.445	-35.9782	#N/A	#N/A	#N/A	#N/A	#N/A
cg00589617	1	230415343	GALNT2	34.3244	16.4589	0.0388424	1.78432	66.8644	17.4024	8.97739	0.0545775	-0.346346	35.1512
cg00591895	2	175588583	0	-119.775	51.923	0.022534	-222.43	-17.1208	-54.0883	28.43	0.0591584	-110.296	2.11937
cg00592460	6	93433256	0	75.5264	28.8791	0.00989311	18.4308	132.622	32.5693	15.862	0.0419063	1.20922	63.9293
cg00592510	17	1957625	HIC1	-255.103	103.681	0.0150926	-460.086	-50.1211	-114.469	56.8258	0.0458854	-226.816	-2.12093
cg00593116	20	55687771	0	53.5408	18.5303	0.00447513	16.9054	90.1762	8.05387	10.3606	0.43826	-12.4295	28.5373
cg00593717	2	11886589	LPIN1	98.2564	36.309	0.00765436	26.4714	170.041	44.8436	19.9169	0.0259087	5.46688	84.2203
cg00594560	8	77593242	ZFHX4;LOC100192378	158.841	73.9419	0.0334198	12.6539	305.028	34.9008	40.8	0.393784	-45.7629	115.565
cg00594854	17	48052682	0	-46.1265	20.9396	0.0292418	-87.5253	-4.72776	-21.5639	11.4497	0.0617258	-44.2005	1.07276
cg00595051	4	83955429	COPS4	38.1261	14.7786	0.0109158	8.90793	67.3442	15.2924	8.13131	0.062092	-0.783611	31.3685
cg00595223	10	133879183	0	-86.8055	40.5059	0.0338394	-166.888	-6.7231	-7.22527	22.3988	0.747499	-51.5089	37.0584
cg00595243	6	133137893	RPS12;SNORD100;SNORA33	-102.616	27.0235	0.000217243	-156.043	-49.1894	-56.8442	14.6825	0.00016531	-85.8723	-27.8161
cg00597445	4	5888193	CRMP1;CRMP1	20.9891	5.112	6.81458e-05	10.8824	31.0958	5.68695	2.90588	0.0523314	-0.0581354	11.432
cg00598021	4	10113794	WDR1;WDR1	-143.312	69.6963	0.0416178	-281.105	-5.51829	-42.0169	38.342	0.275028	-117.821	33.7873
cg00598394	12	93960818	0	-63.6725	29.7601	0.0341272	-122.51	-4.83524	-29.4382	16.2728	0.0725894	-61.6104	2.73394
cg00598758	7	35291644	TBX20;TBX20	-319.24	158.465	0.0458638	-632.534	-5.94666	-74.5074	87.271	0.394703	-247.047	98.032
cg00599219	16	3307037	MEFV	-104.27	30.2787	0.000757319	-164.133	-44.4074	-39.2747	16.8413	0.0211246	-72.5709	-5.97846
cg00599401	6	30538989	ABCF1;ABCF1	-541.634	206.615	0.00972314	-950.122	-133.145	-306.25	112.247	0.00718163	-528.169	-84.3305
cg00599530	6	170589809	0	-55.3281	11.2764	2.53912e-06	-77.6221	-33.0342	-26.0493	6.26952	5.63464e-05	-38.4445	-13.6542
cg00600844	5	9546404	SEMA5A	180.621	84.4627	0.0342149	13.6333	347.608	106.859	45.8389	0.0211715	16.2326	197.484
cg00600941	7	140397170	LOC100134713;NDUFB2	-287.068	103.044	0.00607877	-490.792	-83.3444	-38.1472	57.5331	0.50839	-151.893	75.5989
cg00604086	X	67718648	YIPF6	-153.442	60.109	0.0117602	-272.28	-34.6028	-74.1728	32.8794	0.025627	-139.177	-9.16838
cg00604382	5	146612993	0	62.0078	26.613	0.0212366	9.39245	114.623	30.1821	14.5423	0.0397732	1.43115	58.933
cg00604859	17	43247290	HEXIM2	175.777	87.1021	0.0454955	3.57173	347.983	64.1909	47.7896	0.181382	-30.2918	158.674
cg00607154	5	6754116	POLS	198.38	88.2865	0.0262047	23.8325	372.927	84.0326	48.3972	0.0847084	-11.6512	179.716
cg00607989	5	137985183	0	-132.688	58.0533	0.0237776	-247.463	-17.9141	-60.2563	31.7786	0.0600037	-123.084	2.57172
cg00609367	10	84983391	0	-54.4527	25.6943	0.0358341	-105.252	-3.65373	-9.39438	14.1864	0.508926	-37.4417	18.653
cg00609424	8	146227953	ZNF252;C8orf77	-246.692	122.565	0.0460586	-489.01	-4.375	-48.1785	67.551	0.476899	-181.73	85.3734
cg00610000	2	58272914	VRK2;VRK2;VRK2;VRK2;VRK2;VRK2	-57.1527	21.7114	0.00943064	-100.077	-14.2281	-24.7902	11.9243	0.0394459	-48.3653	-1.21516
cg00610228	6	35695934	FKBP5;LOC285847	-317.581	152.358	0.0389367	-618.801	-16.3615	-137.227	83.407	0.102158	-302.127	27.6735
cg00610310	16	1128740	LOC146336;SSTR5	-74.4049	20.5867	0.000419234	-115.106	-33.7039	-37.201	11.2873	0.00124342	-59.5166	-14.8855
cg00611495	16	1120275	LOC146336	-40.482	18.1951	0.0276888	-76.4546	-4.50939	-11.0963	10.0339	0.270674	-30.9338	8.74123
cg00612202	7	926974	C7orf20	174.654	81.8823	0.0346697	12.7685	336.54	85.6436	44.7069	0.0574461	-2.74437	174.032
cg00612588	4	1004256	FGFRL1	-333.21	136.197	0.0156637	-602.48	-63.9406	-73.9466	75.4455	0.328712	-223.106	75.2133
cg00612625	10	100991745	HPSE2;HPSE2;HPSE2;HPSE2	-66.9945	27.5494	0.0162874	-121.461	-12.5279	-2.78634	15.3075	0.855826	-33.05	27.4773
cg00612628	X	48454041	0	-126.825	56.709	0.0269063	-238.941	-14.7081	-15.9466	31.3858	0.612194	-77.998	46.1048
cg00613255	11	2182376	INS-IGF2;INS-IGF2;INS	-142.564	60.4995	0.0198364	-262.175	-22.9536	-42.2295	33.388	0.20804	-108.239	23.7803
cg00613786	3	46790182	0	-89.4017	33.9281	0.0093608	-156.479	-22.3241	-46.8438	18.5015	0.012449	-83.4223	-10.2653
cg00613945	6	72293789	0	-179.992	79.5141	0.0251338	-337.195	-22.7879	-90.6532	43.3954	0.0385173	-176.448	-4.8582
cg00614182	8	31498006	NRG1	54.2266	23.3137	0.0214573	8.13408	100.319	30.5754	12.6724	0.0171264	5.52145	55.6293
cg00614392	6	106433792	0	69.6607	25.8944	0.00801022	18.4661	120.855	30.0194	14.2303	0.0366779	1.88528	58.1535
cg00614805	20	61664180	0	-32.2919	14.1384	0.0238771	-60.2443	-4.33951	-7.33842	7.81339	0.34924	-22.7859	8.10907
cg00614832	16	73092394	ZFHX3	-232.204	86.3005	0.0079998	-402.824	-61.5829	-44.677	48.0266	0.35384	-139.628	50.2742
cg00614834	6	33172869	HSD17B8	-308.249	116.881	0.00930165	-539.329	-77.1696	-111.403	64.4988	0.0863343	-238.921	16.1142
cg00614938	X	108717536	GUCY2F	-38.884	17.973	0.0322026	-74.4176	-3.3504	-25.5016	9.70902	0.009585	-44.6968	-6.30632
cg00615794	X	102943966	MORF4L2;MORF4L2;MORF4L2;MORF4L2;MORF4L2;MORF4L2;MORF4L2;MORF4L2	-93.0368	33.515	0.00625686	-159.298	-26.7758	-29.9141	18.5671	0.109403	-66.6222	6.7941
cg00616000	7	6521599	KDELR2;KDELR2	-60.2093	21.9645	0.00692047	-103.634	-16.7842	#N/A	#N/A	#N/A	#N/A	#N/A
cg00616129	12	10827014	STYK1	-413.851	167.452	0.0146558	-744.912	-82.7891	-110.652	92.6448	0.234353	-293.816	72.5115
cg00618323	5	176515533	FGFR4;FGFR4;FGFR4	-87.4623	36.7631	0.0187051	-160.145	-14.7797	-32.9763	20.2204	0.105171	-72.9532	7.00057
cg00618450	22	26565951	SEZ6L	114.481	46.4461	0.0149188	22.6543	206.307	51.307	25.4579	0.0457801	0.975418	101.639
cg00619126	2	105459775	0	56.0609	22.4216	0.0135623	11.7322	100.39	20.7835	12.3499	0.0946256	-3.63292	45.1999
cg00620024	9	127952891	PPP6C;PPP6C;PPP6C	63.3821	29.3375	0.0324398	5.38039	121.384	27.2831	16.0686	0.0917445	-4.48528	59.0515
cg00620976	16	65612895	0	-83.2794	29.7926	0.00591356	-142.181	-24.3777	-39.7134	16.3218	0.0162291	-71.9824	-7.44435
cg00621289	21	47855916	PCNT	236.514	113.249	0.038568	12.6156	460.413	96.4627	62.0639	0.122383	-26.241	219.166
cg00622318	10	130514131	0	-43.585	17.231	0.012532	-77.6517	-9.51835	-18.2012	9.46706	0.0565627	-36.9181	0.515637
cg00622528	6	41040237	C6orf130;NFYA;NFYA	-340.117	138	0.0149265	-612.951	-67.2837	-44.5894	76.6367	0.561617	-196.104	106.925
cg00623593	10	128767610	DOCK1	234.352	111.922	0.0380724	13.0768	455.627	133.874	60.8251	0.0293769	13.6194	254.128
cg00625841	X	134156624	FAM127C	81.9552	31.5829	0.0104687	19.5141	144.396	55.9881	16.9519	0.00121534	22.4732	89.503
cg00625949	12	87119199	MGAT4C	66.6787	19.9602	0.00107195	27.2163	106.141	11.8187	11.2453	0.295076	-10.4139	34.0512
cg00626856	5	1885950	0	57.7792	28.271	0.0428516	1.88605	113.672	23.323	15.4916	0.134442	-7.3047	53.9507
cg00628375	17	42390584	RUNDC3A;RUNDC3A;RUNDC3A	124.084	40.0044	0.00232719	44.993	203.175	36.7502	22.2959	0.101535	-7.33007	80.8304
cg00628703	7	73097274	DNAJC30;WBSCR22	-351.254	154.142	0.0241941	-656.001	-46.5065	-143.869	84.5759	0.0911514	-311.08	23.3423
cg00629427	13	95357638	0	101.86	36.0494	0.00541042	30.5881	173.131	#N/A	#N/A	#N/A	#N/A	#N/A
cg00629514	6	28778676	0	62.5488	29.4547	0.0354658	4.31521	120.782	23.5567	16.167	0.147333	-8.40638	55.5197
cg00629983	7	55323105	0	277.456	129.432	0.0337893	21.5622	533.35	95.6671	71.142	0.180886	-44.9845	236.319
cg00630020	20	1306618	SDCBP2	-352.739	119.185	0.00361861	-588.375	-117.103	-146.302	65.7213	0.0276062	-276.236	-16.3672
cg00630080	16	67264248	FHOD1	187.875	75.111	0.0135261	39.3762	336.373	109.715	40.7467	0.00795524	29.1562	190.273
cg00630237	15	91433507	FES;FES;FES;FES	-356.375	121.829	0.00401703	-597.236	-115.513	-136.403	67.3312	0.04468	-269.52	-3.28548
cg00630249	1	110036889	CYB561D1;CYB561D1;CYB561D1;CYB561D1;CYB561D1	-396.635	147.211	0.00791631	-687.679	-105.59	-144.303	81.2722	0.0779784	-304.983	16.376
cg00630794	19	7746957	TRAPPC5;TRAPPC5;TRAPPC5	52.7124	19.7792	0.00860259	13.6077	91.817	17.5827	10.9356	0.110121	-4.03746	39.2029
cg00631759	5	178549790	ADAMTS2	20.2822	5.69783	0.000507726	9.01728	31.5471	11.1528	3.0986	0.000441864	5.02668	17.2789
cg00632070	13	31506324	C13orf26	-142.582	54.3464	0.00966614	-250.027	-35.1359	-80.0897	29.5349	0.00753312	-138.482	-21.6975
cg00632607	12	4648052	RAD51AP1;RAD51AP1;RAD51AP1;RAD51AP1;C12orf4	-454.101	190.827	0.0186774	-831.377	-76.8257	-238.594	104.015	0.0232888	-444.238	-32.9497
cg00632778	13	50422122	0	-419.276	190.268	0.0291862	-795.445	-43.1057	-134.814	104.731	0.200131	-341.872	72.2436
cg00632853	9	132403257	ASB6;ASB6	113.926	37.6026	0.00291584	39.5837	188.268	15.8367	21.086	0.45388	-25.8514	57.5249
cg00634698	10	71123842	HK1;HK1;HK1;HK1;HK1	170.124	71.4913	0.0186771	28.7823	311.467	107.235	38.6453	0.00627731	30.8312	183.639
cg00634968	6	51707133	PKHD1;PKHD1	-105.272	25.7494	7.29081e-05	-156.18	-54.364	-48.7608	14.245	0.000812449	-76.9239	-20.5976
cg00636072	2	56410382	CCDC85A	-237.199	85.0853	0.00604504	-405.417	-68.9809	-111.668	46.6369	0.0179713	-203.872	-19.4641
cg00636194	20	44168629	WFDC6	-36.0112	14.9873	0.017581	-65.6418	-6.3806	-18.332	8.17901	0.0265774	-34.5023	-2.16164
cg00636942	5	180396076	0	28.0986	9.96228	0.00549174	8.40263	47.7946	17.0165	5.38596	0.0019374	6.36814	27.6648
cg00637687	5	95768915	PCSK1;PCSK1	72.2525	34.2467	0.0366578	4.54497	139.96	31.4486	18.7479	0.0956866	-5.61702	68.5142
cg00637824	14	23511852	PSMB11	-123.817	49.3177	0.0131899	-221.321	-26.3135	-15.3735	27.4118	0.575807	-69.568	38.8211
cg00639615	15	89786496	FANCI;FANCI	36.9397	15.2785	0.0169022	6.73341	67.1461	27.3845	8.16669	0.00102774	11.2385	43.5305
cg00640053	7	155305911	CNPY1	-70.9759	18.0175	0.000128441	-106.598	-35.3543	-20.3124	10.1931	0.0482322	-40.4647	-0.160066
cg00640120	17	61518241	CYB561;CYB561;CYB561	-34.316	16.7746	0.0426578	-67.4803	-1.15159	-8.2479	9.24008	0.373591	-26.516	10.0202
cg00640775	13	114294515	TFDP1;TFDP1	176.505	85.9741	0.0419347	6.52934	346.48	105.985	46.6449	0.0246003	13.7655	198.204
cg00641873	10	16478854	PTER;PTER	-161.949	73.7374	0.0297166	-307.732	-16.1662	-34.3677	40.7193	0.4001	-114.872	46.1365
cg00642615	15	69590937	PAQR5	79.7019	29.444	0.00763727	21.4895	137.914	25.822	16.2957	0.115317	-6.39557	58.0395
cg00642970	8	125953928	LOC157381	-65.8029	25.2043	0.0100173	-115.633	-15.9727	-37.5916	13.6854	0.00680871	-64.6484	-10.5348
cg00643123	10	43723859	RASGEF1A	-65.6519	29.8821	0.029663	-124.731	-6.57332	-41.0714	16.1754	0.0122057	-73.051	-9.0918
cg00643222	5	88866084	0	-58.877	28.6823	0.0419609	-115.583	-2.17065	-29.7041	15.6456	0.0596804	-60.6362	1.2281
cg00643235	6	24650840	TTRAP	59.3852	24.5577	0.0168831	10.8334	107.937	26.1294	13.4638	0.0543021	-0.489234	52.748
cg00643311	5	1924173	0	-106.249	43.5222	0.0158843	-192.294	-20.2031	-67.408	23.5088	0.00477958	-113.886	-20.9299
cg00643333	22	45705037	FAM118A;FAM118A	32.1791	16.1049	0.0476442	0.33877	64.0194	35.9725	8.35446	3.10992e-05	19.4553	52.4897
cg00643897	2	30142677	ALK	39.6228	16.434	0.0172047	7.13192	72.1137	8.01739	9.1041	0.380024	-9.98189	26.0167
cg00644847	1	6787585	0	-63.0648	21.1787	0.00342304	-104.936	-21.1934	-26.3982	11.6763	0.0253118	-49.4829	-3.31351
cg00646241	11	70563878	SHANK2	58.878	25.6011	0.0229372	8.26318	109.493	39.3373	13.8014	0.0050292	12.0512	66.6233
cg00647040	17	12634361	MYOCD;MYOCD;MYOCD	39.7875	16.5717	0.0176664	7.0245	72.5506	27.922	8.89655	0.00207102	10.3331	45.511
cg00647233	1	4000154	0	71.2039	31.2884	0.0243803	9.34506	133.063	39.0369	17.0265	0.023355	5.37456	72.6993
cg00647658	16	54227814	0	-39.6077	18.5985	0.0349526	-76.3779	-2.83746	-12.4147	10.2327	0.227082	-32.6452	7.81586
cg00648274	6	40568310	0	-175.778	73.97	0.018839	-322.02	-29.5351	-78.1349	40.5334	0.0559212	-158.272	2.00175
cg00650641	7	27127752	0	84.0727	25.8409	0.0014291	32.9838	135.162	29.1614	14.3782	0.04444	0.734903	57.5879
cg00650795	10	135271052	LOC619207	199.121	94.2541	0.0364103	12.7755	385.466	80.7642	51.6674	0.120273	-21.385	182.913
cg00651087	10	103539519	0	77.904	31.2673	0.0138863	16.0868	139.721	20.3383	17.3077	0.241949	-13.88	54.5566
cg00651286	22	29196494	XBP1;XBP1	-93.4071	41.195	0.024895	-174.852	-11.9624	-68.0654	22.0949	0.00248765	-111.748	-24.3825
cg00652158	3	48314947	0	80.9226	28.7963	0.00566105	23.9909	137.854	28.3202	15.9318	0.0776416	-3.17774	59.8182
cg00653460	3	101406220	RPL24	29.7707	12.4995	0.0185754	5.05849	54.4829	15.9399	6.80827	0.0206304	2.47954	29.4002
cg00653847	10	102100212	0	61.4608	26.5373	0.0220098	8.99511	113.927	22.4083	14.5967	0.127002	-6.45024	51.2668
cg00654816	4	4291411	LYAR;ZNF509;LYAR	130.751	59.636	0.0299965	12.8473	248.654	104.105	31.8199	0.00134624	41.1957	167.015
cg00655147	10	91292402	SLC16A12	-153.976	50.1666	0.00257743	-253.158	-54.7938	-119.982	26.3253	1.11693e-05	-172.028	-67.9352
cg00655779	2	73461068	CCT7;CCT7;CCT7;CCT7;C2orf7;CCT7;CCT7	-389.57	190.722	0.0429681	-766.639	-12.5023	-185.417	104.179	0.0772782	-391.384	20.5497
cg00656860	15	68116607	LBXCOR1	40.7636	19.5845	0.0392163	2.04405	79.4832	43.1045	10.1926	4.21589e-05	22.9532	63.2557
cg00656931	16	84942387	CRISPLD2	100.919	48.0824	0.0376241	5.85711	195.98	20.9753	26.5219	0.430358	-31.4598	73.4105
cg00657095	6	35310123	PPARD;PPARD	-204.777	89.8112	0.0241135	-382.339	-27.2158	-88.2589	49.224	0.0751311	-185.577	9.05961
cg00657415	10	33454700	0	-110.772	55.0415	0.0460834	-219.592	-1.95195	-68.9999	29.8261	0.0221567	-127.968	-10.0322
cg00658151	1	31368797	SDC3	-51.0265	18.8107	0.007513	-88.2164	-13.8367	-3.84981	10.4998	0.714429	-24.6084	16.9088
cg00658367	4	101732612	0	166.078	72.4863	0.0234469	22.7687	309.387	53.7143	39.9319	0.180752	-25.2332	132.662
cg00658411	16	4467558	CORO7	43.3668	15.575	0.00610531	12.5742	74.1595	14.7344	8.61998	0.0896059	-2.30779	31.7765
cg00658449	8	47751953	BEYLA;BEYLA	-59.1663	22.9881	0.0110992	-104.615	-13.7174	-37.4967	12.4073	0.0029854	-62.0266	-12.9667
cg00659421	7	86781760	DMTF1;DMTF1;DMTF1;DMTF1;DMTF1;DMTF1;DMTF1	-399.654	183.617	0.0311897	-762.674	-36.6341	-205.232	100.133	0.042271	-403.201	-7.26359
cg00659495	12	54520336	LOC400043	244.146	108.404	0.0258668	29.8254	458.466	#N/A	#N/A	#N/A	#N/A	#N/A
cg00660232	21	45114601	RRP1B	165.77	56.8437	0.0041274	53.3872	278.153	42.4693	31.6646	0.18202	-20.1334	105.072
cg00660817	5	132073706	KIF3A	64.9207	30.5753	0.0354874	4.47164	125.37	14.4549	16.8646	0.392847	-18.8874	47.7971
cg00660843	12	54954400	PDE1B;PDE1B	65.5364	27.3772	0.0179985	11.4102	119.663	18.3358	15.1249	0.227442	-11.5669	48.2385
cg00660989	14	45432516	KLHL28;FAM179B	44.7382	13.2709	0.00096779	18.5009	70.9755	33.8282	6.94578	2.97129e-06	20.096	47.5603
cg00661320	10	73848825	SPOCK2;SPOCK2	65.9237	22.9234	0.00466018	20.603	111.245	26.4216	12.6454	0.0384796	1.42089	51.4222
cg00661399	6	32049177	TNXB	-82.2352	34.6635	0.0190338	-150.767	-13.7035	-44.8034	18.8676	0.0189232	-82.1056	-7.5012
cg00661485	5	169533372	FOXI1;FOXI1	169.017	62.1865	0.00740006	46.0714	291.963	85.4937	33.9713	0.0129758	18.3306	152.657
cg00661564	1	185286520	IVNS1ABP	-269.446	121.396	0.0280567	-509.452	-29.4405	-95.5732	66.7444	0.154393	-227.53	36.3841
cg00662782	1	16542981	0	138.41	53.1691	0.0102307	33.2919	243.528	60.6136	29.1873	0.0396564	2.9087	118.318
cg00662956	3	185829300	0	-38.5488	15.9905	0.0172179	-70.1628	-6.93477	-6.65077	8.86505	0.454379	-24.1774	10.8759
cg00663972	13	112721725	SOX1	78.7452	38.7544	0.0440548	2.12572	155.365	44.773	21.0666	0.0353172	3.12312	86.4229
cg00664021	7	72717984	NSUN5;NSUN5;NSUN5;NSUN5	76.2143	34.4805	0.0287035	8.04457	144.384	37.5111	18.8282	0.0482852	0.286664	74.7356
cg00664205	17	77397758	HRNBP3	-118.811	30.898	0.000182178	-179.898	-57.7241	-58.5545	16.9779	0.000744045	-92.1208	-24.9883
cg00666074	10	1205222	NCRNA00200	59.6544	29.1564	0.0426271	2.01056	117.298	0.672047	16.106	0.966776	-31.1704	32.5145
cg00666211	17	60146162	0	117.452	57.8228	0.0441233	3.13306	231.771	65.3319	31.4539	0.0396228	3.14585	127.518
cg00666641	1	153353168	0	13.915	6.70374	0.0397511	0.661306	27.1686	-1.37474	3.70292	0.711007	-8.69561	5.94614
cg00666903	12	2861589	0	108.471	25.1035	2.92734e-05	58.8398	158.102	47.6254	13.9792	0.000858065	19.9878	75.263
cg00666978	1	150947442	LASS2;LASS2	-467.769	190.103	0.0150869	-843.613	-91.9257	-268.096	103.234	0.0104095	-472.196	-63.9964
cg00667343	1	244624249	C1orf101;C1orf101	66.5745	33.1598	0.0466007	1.01588	132.133	50.4535	17.8042	0.00528033	15.2537	85.6534
cg00667525	19	18699118	C19orf60;C19orf60	44.1178	15.2992	0.00455207	13.8705	74.3651	25.191	8.30287	0.0028774	8.77577	41.6062
cg00667760	9	6757146	KDM4C;KDM4C;KDM4C;KDM4C	-356.38	161.765	0.0292244	-676.198	-36.5625	-199.139	87.9706	0.0251302	-373.061	-25.2164
cg00667781	X	53713885	HUWE1	-94.2363	31.5836	0.00336101	-156.679	-31.7939	-41.8596	17.3734	0.017278	-76.2077	-7.51148
cg00668559	6	44230977	NFKBIE	-138.015	38.6882	0.000494183	-214.504	-61.5267	-61.8043	21.3661	0.00443136	-104.046	-19.5625
cg00671126	7	1886597	MAD1L1;MAD1L1;MAD1L1	49.5893	15.7234	0.0019722	18.5032	80.6754	30.7167	8.46852	0.000400506	13.974	47.4594
cg00671878	7	43237437	HECW1	236.308	108.032	0.0303735	22.7236	449.892	105.311	59.1348	0.0771027	-11.6014	222.224
cg00672147	11	134336476	0	-38.2023	16.1555	0.0194193	-70.1426	-6.26199	-16.8369	8.85414	0.05928	-34.342	0.66821
cg00673109	16	29603204	0	137.008	62.1949	0.0292383	14.0454	259.971	77.2248	33.8119	0.0238789	10.3769	144.073
cg00673685	X	111699191	ZCCHC16	-46.1389	19.6998	0.0205856	-85.0865	-7.19121	-21.8196	10.7745	0.044757	-43.1214	-0.517771
cg00674365	19	57019069	ZNF471	26.7878	13.3171	0.046189	0.45909	53.1165	14.6273	7.2482	0.0454953	0.297232	28.9574
cg00674679	2	176931680	0	63.757	19.6749	0.00149076	24.8588	102.655	25.7542	10.8885	0.0193885	4.22711	47.2814
cg00675121	10	128214096	0	127.488	54.5694	0.0208973	19.6012	235.375	77.3207	29.5634	0.00988859	18.8723	135.769
cg00675133	3	48754898	IP6K2;IP6K2;IP6K2;IP6K2;IP6K2;IP6K2;IP6K2;IP6K2	-403.412	168.068	0.0176965	-735.692	-71.1327	-214.933	91.5627	0.0203065	-395.957	-33.9087
cg00675737	16	89462359	ANKRD11	109.783	55.2882	0.0490263	0.474912	219.09	38.5357	30.3413	0.206165	-21.4507	98.5221
cg00676988	4	186494912	0	-80.6155	33.9505	0.0189291	-147.737	-13.4936	-21.9623	18.7569	0.243633	-59.0458	15.1212
cg00677986	12	80084523	PAWR	100.036	43.6848	0.0235197	13.6684	186.403	22.3287	24.1464	0.356701	-25.4099	70.0674
cg00679711	17	3716493	C17orf85;C17orf85	308.422	110.999	0.00620914	88.9711	527.874	99.0463	61.4962	0.109517	-22.535	220.628
cg00680081	X	79590905	FAM46D	-35.3136	15.2013	0.021616	-65.3674	-5.25992	-7.109	8.41098	0.399439	-23.738	9.51996
cg00680277	2	3465103	TTC15	145.051	50.8612	0.00500449	44.4959	245.606	49.5832	28.1679	0.0805446	-6.10613	105.273
cg00681003	20	23586547	CST9;CST9	-32.0507	8.94562	0.000468143	-49.7367	-14.3648	-12.4766	4.9772	0.0133277	-22.3168	-2.63646
cg00681321	4	104022149	BDH2	-76.0719	19.6598	0.000166632	-114.941	-37.2034	-40.5359	10.7252	0.000231809	-61.7402	-19.3317
cg00683156	10	50970546	OGDHL;OGDHL;OGDHL	144.508	66.0114	0.0302438	14	275.016	67.2884	36.0963	0.0643968	-4.0759	138.653
cg00683329	18	77545136	0	57.4606	20.8881	0.00672967	16.1637	98.7575	21.2152	11.5346	0.0679961	-1.58945	44.0198
cg00684178	2	242752080	NEU4;NEU4;NEU4;NEU4;NEU4;NEU4;NEU4;NEU4	22.4268	10.2224	0.0298939	2.21646	42.6371	5.89859	5.63718	0.297192	-5.24641	17.0436
cg00685025	6	34664699	C6orf106;C6orf106	-405.572	176.495	0.0230479	-754.513	-56.6323	-148.784	97.0546	0.127536	-340.666	43.0987
cg00685795	17	40713781	COASY;COASY;COASY;COASY;COASY	-55.4496	23.7119	0.0207786	-102.329	-8.56978	-14.1476	13.1022	0.282096	-40.0514	11.7563
cg00685836	12	82153256	PPFIA2	138.906	60.3447	0.0228179	19.601	258.21	80.1651	32.7699	0.015673	15.3772	144.953
cg00685925	X	48398048	TBC1D25	-110.731	36.8947	0.00318417	-183.674	-37.7886	-75.2933	19.7173	0.000200918	-114.275	-36.3111
cg00686453	2	100759810	AFF3	-7.47978	3.76784	0.0490804	-14.929	-0.0305541	-1.56047	2.07541	0.453382	-5.66368	2.54273
cg00686880	21	43186522	RIPK4	68.1451	33.228	0.0421485	2.45147	133.839	54.7501	17.7638	0.00247569	19.6302	89.87
cg00687383	13	48668791	MED4	-19.269	7.44851	0.0107023	-33.9951	-4.54287	0.253245	4.15014	0.95143	-7.9518	8.45829
cg00687714	16	21272887	CRYM;CRYM	-69.6201	25.6833	0.00755426	-120.397	-18.8428	-29.5397	14.1233	0.0382848	-57.4622	-1.61712
cg00688311	12	133100714	FBRSL1	-135.478	59.9247	0.0253136	-253.953	-17.0037	-61.6027	32.798	0.0624272	-126.446	3.2407
cg00688421	4	99181920	RAP1GDS1;RAP1GDS1;RAP1GDS1;RAP1GDS1;RAP1GDS1;RAP1GDS1	-494.493	186.136	0.00880952	-862.495	-126.492	-123.429	103.316	0.234232	-327.691	80.8316
cg00688630	1	244098841	0	336.204	134.149	0.0133479	70.9846	601.423	199.334	72.7146	0.00691807	55.5735	343.095
cg00688681	X	53030043	0	40.5927	16.6598	0.016083	7.65542	73.53	11.6402	9.20622	0.208194	-6.56102	29.8414
cg00688840	14	106363051	0	-138.424	39.8564	0.000684929	-217.222	-59.6261	-40.1813	22.3537	0.0744076	-84.3757	4.01312
cg00689213	2	79366964	REG1P	-70.0674	21.4969	0.00140154	-112.568	-27.5669	-23.0531	11.9798	0.0563409	-46.7377	0.631514
cg00689284	7	55951773	0	75.815	37.7318	0.0464259	1.21731	150.413	24.5903	20.7285	0.237512	-16.3911	65.5716
cg00689360	4	100273995	ADH1C	-74.8194	26.7997	0.00597448	-127.804	-21.8349	-15.3652	14.932	0.30525	-44.8865	14.1562
cg00690195	8	8915582	0	-123.996	49.3169	0.0130599	-221.498	-26.4934	-67.8986	26.8372	0.0125125	-120.957	-14.8401
cg00690929	1	9118237	SLC2A5;SLC2A5;SLC2A5	-54.9596	24.7614	0.0280567	-103.914	-6.00503	-22.7071	13.5784	0.0966996	-49.5524	4.13814
cg00691266	17	74015089	EVPL	242.492	121.72	0.0482923	1.84551	483.138	6.98378	67.1851	0.917359	-125.845	139.812
cg00691586	15	86160762	AKAP13;AKAP13	187.452	87.7825	0.0344673	13.9017	361.003	93.1679	47.9115	0.0538298	-1.55564	187.891
cg00692559	1	156737950	PRCC;PRCC	-263.688	120.026	0.0296709	-500.986	-26.3897	-68.3537	66.1984	0.303591	-199.232	62.5241
cg00692752	8	123086057	0	-95.9678	47.4984	0.0452448	-189.875	-2.06088	-31.472	26.0936	0.229806	-83.0605	20.1165
cg00692780	2	222434778	EPHA4	-54.2012	15.4349	0.000599888	-84.7169	-23.6856	-13.222	8.69229	0.130486	-30.4071	3.96314
cg00692833	13	42795206	DGKH;DGKH	286.507	134.801	0.0353078	19.9992	553.015	152.988	73.4201	0.0390026	7.83211	298.143
cg00693253	12	57559808	LRP1	-24.3919	8.80542	0.00636464	-41.8007	-6.98315	-8.89255	4.86491	0.0696942	-18.5107	0.725641
cg00694258	10	32038939	0	30.4458	13.4613	0.0252555	3.83198	57.0595	5.27277	7.44669	0.48008	-9.44974	19.9953
cg00695324	X	107226116	TEX13B	-51.7608	12.9028	9.77582e-05	-77.2702	-26.2513	-20.2508	7.21579	0.00572338	-34.5168	-5.98476
cg00695362	1	40506212	CAP1;CAP1	-254.962	110.462	0.0224561	-473.351	-36.5731	-141.907	60.0751	0.019546	-260.678	-23.1348
cg00697812	X	154488728	RAB39B	59.1863	29.4945	0.0467087	0.87403	117.499	44.7349	15.8389	0.00542937	13.4206	76.0493
cg00698124	18	42259037	SETBP1	-273.164	129.481	0.0366655	-529.155	-17.1724	-136.524	70.6555	0.0553483	-276.214	3.16574
cg00698126	7	148959735	ZNF783	-96.341	32.6444	0.00371205	-160.881	-31.8012	-25.5437	18.1859	0.162358	-61.4982	10.4108
cg00698744	X	53122826	0	-57.6494	21.9611	0.00962559	-101.068	-14.2312	-34.1988	11.8986	0.0046832	-57.723	-10.6746
cg00698771	1	113285940	0	-18.452	8.38933	0.029486	-35.0382	-1.86584	-7.71348	4.59878	0.0957176	-16.8055	1.37856
cg00699993	4	158141570	GRIA2;GRIA2;GRIA2	68.9653	24.4931	0.00556975	20.5412	117.389	37.2005	13.339	0.00602613	10.8286	63.5724
cg00700041	1	13843911	0	-79.7017	30.3368	0.00956768	-139.679	-19.7243	-39.0683	16.5899	0.0199138	-71.8673	-6.26924
cg00700239	12	119595495	SRRM4	-85.5898	42.6006	0.0464465	-169.813	-1.36621	-28.6986	23.3951	0.221998	-74.952	17.5548
cg00700389	20	62091149	KCNQ2;KCNQ2;KCNQ2;KCNQ2;KCNQ2	291.701	131.722	0.0284096	31.2799	552.123	54.4864	72.7991	0.455445	-89.4414	198.414
cg00701890	16	4102293	ADCY9	181.533	75.1875	0.0170527	32.883	330.182	71.461	41.3309	0.0860139	-10.2524	153.174
cg00701946	2	54087200	LOC100302652;GPR75	38.704	16.3549	0.0193265	6.36948	71.0386	19.7204	8.92442	0.0287499	2.0763	37.3644
cg00702489	1	147735346	0	-107.767	52.3511	0.0413917	-211.268	-4.26634	-35.7035	28.7663	0.216624	-92.5759	21.169
cg00703898	16	34299638	0	-39.6133	17.4473	0.024707	-74.1076	-5.11896	-19.3538	9.53096	0.0441858	-38.1971	-0.510631
cg00704369	7	81996559	CACNA2D1	53.0631	21.9461	0.0168968	9.67455	96.4517	20.9472	12.0635	0.0846902	-2.90293	44.7973
cg00705055	X	48824499	KCND1	-154.965	36.1747	3.39453e-05	-226.484	-83.4453	-93.1047	19.407	4.06568e-06	-131.473	-54.736
cg00705613	12	132661528	0	112.222	43.8733	0.0115959	25.4816	198.961	101.374	22.8816	1.8831e-05	56.1361	146.612
cg00707134	16	66906974	0	-101.325	40.2924	0.0130427	-180.986	-21.665	-34.6681	22.2298	0.121129	-78.6176	9.2815
cg00707777	3	53290340	TKT;TKT;TKT	93.5209	29.5492	0.00190353	35.1005	151.941	37.6051	16.3437	0.022875	5.29266	69.9175
cg00708035	2	23850586	KLHL29	94.4119	37.1992	0.0122431	20.867	167.957	45.0192	20.3565	0.0286203	4.77325	85.2652
cg00708642	14	103800518	EIF5;EIF5;EIF5	-466.749	183.918	0.0122497	-830.366	-103.133	-243.964	100.291	0.0162542	-442.244	-45.684
cg00710249	16	2144849	PKD1;PKD1	485.781	229.813	0.0363048	31.4283	940.134	296.476	124.579	0.0186688	50.1766	542.775
cg00711090	19	57018614	ZNF471	-45.3103	15.0044	0.00300714	-74.9748	-15.6457	-23.8161	8.18524	0.00421051	-39.9987	-7.63342
cg00711542	16	29343894	RUNDC2C	423.019	180.372	0.0204182	66.4141	779.624	185.607	98.8543	0.0625186	-9.8331	381.047
cg00711829	1	184032305	TSEN15;TSEN15;TSEN15	68.3574	21.7139	0.00200881	25.4278	111.287	27.5269	12.0073	0.0233671	3.78775	51.2661
cg00711916	2	97426274	CNNM4	-375.603	160.487	0.0206761	-692.895	-58.3106	-141.302	88.2456	0.111578	-315.768	33.1642
cg00712943	2	31806781	SRD5A2	29.1071	12.1442	0.0178597	5.09734	53.1168	16.615	6.59686	0.0129063	3.57265	29.6574
cg00713870	6	127662111	ECHDC1;ECHDC1;ECHDC1;ECHDC1;ECHDC1	286.675	111.079	0.0108852	67.0664	506.284	144.757	60.6633	0.0183595	24.8221	264.691
cg00714888	1	17287670	CROCC	49.2479	21.8767	0.0259331	5.99658	92.4993	28.3185	11.883	0.0185095	4.82518	51.8119
cg00715290	1	2221807	SKI	-231.34	71.7994	0.00158326	-373.291	-89.3886	-86.7937	39.8357	0.0310203	-165.551	-8.03645
cg00715323	2	11479980	ROCK2	204.907	100.2	0.0427306	6.8058	403.008	125.653	54.3219	0.0221729	18.2559	233.05
cg00715913	5	157115649	0	98.8311	40.1403	0.0150254	19.4716	178.191	56.515	21.8003	0.0105424	13.4146	99.6154
cg00716083	3	46506554	LTF	-60.5356	28.0325	0.0325167	-115.957	-5.11377	-50.5879	14.91	0.000899581	-80.0657	-21.11
cg00716277	7	157369376	PTPRN2;PTPRN2;PTPRN2	-38.9298	16.7117	0.0212631	-71.9697	-5.88988	-4.34935	9.26393	0.639447	-22.6646	13.9659
cg00716787	2	131100118	IMP4;CCDC115	-271.931	135.324	0.0464083	-539.474	-4.38805	-147.667	73.6654	0.0469379	-293.308	-2.0268
cg00717297	12	122170156	TMEM120B	189.174	91.0152	0.0394898	9.23215	369.116	136.965	48.9505	0.00586649	40.1871	233.742
cg00717482	1	112531938	KCND3;KCND3	-551.826	180.524	0.0026801	-908.73	-194.921	-288.748	98.5122	0.00394616	-483.512	-93.9844
cg00717734	2	238472036	0	156.705	63.8986	0.0154207	30.374	283.036	49.9614	35.269	0.158827	-19.7674	119.69
cg00718242	1	187487246	0	268.222	113.843	0.0198564	43.148	493.297	186.497	61.1869	0.00275488	65.5273	307.467
cg00718336	3	99742090	C3orf26;FILIP1L;FILIP1L	-100.308	43.0038	0.0210973	-185.329	-15.2875	-60.8712	23.2973	0.00996114	-106.931	-14.8112
cg00718414	17	938121	ABR;ABR;ABR	229.295	90.7609	0.0126378	49.8557	408.734	126.208	49.3781	0.0116565	28.585	223.831
cg00718684	6	31692026	C6orf25;C6orf25;C6orf25;C6orf25;C6orf25;C6orf25	66.6136	26.0598	0.0116492	15.092	118.135	#N/A	#N/A	#N/A	#N/A	#N/A
cg00720047	16	1186227	0	52.0132	21.4748	0.016712	9.55637	94.4701	34.1703	11.5769	0.00370798	11.2821	57.0585
cg00720190	3	38537749	EXOG;EXOG	-441.224	218.2	0.0450705	-872.618	-9.83013	-219.06	119.063	0.0679066	-454.454	16.3346
cg00721207	19	40337107	FBL	-258.92	106.436	0.0162515	-469.35	-48.49	-102.39	58.5113	0.0823228	-218.07	13.2898
cg00722320	15	79502065	MIR184	-29.5656	13.2105	0.0267976	-55.6835	-3.44774	-5.20678	7.30508	0.47718	-19.6493	9.23576
cg00722350	20	52277572	0	146.8	55.2367	0.0087839	37.5939	256.006	54.4679	30.4701	0.076006	-5.77306	114.709
cg00722445	7	106685033	PRKAR2B	-407.837	186.578	0.030487	-776.713	-38.9616	-139.679	102.601	0.175581	-342.527	63.169
cg00723034	X	75393425	CXorf26	-138.537	67.97	0.0434116	-272.918	-4.15688	-41.6851	37.3771	0.266651	-115.582	32.2114
cg00723997	X	48690473	PCSK1N	91.7774	34.249	0.00825227	24.0653	159.49	68.5463	18.2157	0.000246121	32.5329	104.56
cg00724015	2	119145086	0	-69.2769	32.837	0.0366618	-134.197	-4.35639	-43.8783	17.7732	0.0147607	-79.0168	-8.73978
cg00725162	22	45018185	0	-55.233	26.0894	0.0360225	-106.813	-3.65287	-0.424034	14.4266	0.976593	-28.9462	28.0982
cg00725912	X	12810331	PRPS2;PRPS2	43.0832	19.1427	0.0259672	5.23714	80.9293	39.8319	10.0583	0.000118769	19.9461	59.7176
cg00727262	3	52489360	TNNC1;NISCH	-365.253	120.697	0.00294805	-603.878	-126.629	-130.294	66.9133	0.0535122	-262.585	1.9975
cg00728029	8	99943905	0	-100.97	49.67	0.0439608	-199.17	-2.76998	-43.5858	27.1843	0.111112	-97.3307	10.159
cg00728046	19	43569592	PSG2	-99.5778	32.0816	0.00231157	-163.005	-36.1506	-36.703	17.7852	0.040895	-71.8654	-1.54064
cg00728585	15	81020380	FAM108C1	238.767	90.8719	0.0095601	59.1087	418.426	91.3999	50.0766	0.0701018	-7.60416	190.404
cg00729690	4	77227631	STBD1	-420.489	166.081	0.0124508	-748.84	-92.139	-145.243	91.6298	0.115198	-326.4	35.9139
cg00730085	7	5115365	0	125.642	49.3414	0.011966	28.0917	223.193	77.9776	26.6706	0.00403505	25.2485	130.707
cg00730780	10	30316187	KIAA1462	-455.713	215.128	0.0359128	-881.032	-30.3943	-223.978	117.446	0.0585593	-456.174	8.21866
cg00731785	4	15704680	BST1;BST1	-208.308	92.5646	0.0259821	-391.314	-25.303	-106.686	50.4897	0.0363726	-206.507	-6.86543
cg00732059	16	71740210	PHLPP2	-262.477	84.8818	0.00239789	-430.293	-94.6614	-134.722	46.378	0.00427148	-226.413	-43.0299
cg00732381	7	79166927	0	147.179	68.3789	0.0330795	11.9907	282.368	37.0014	37.7018	0.328078	-37.5371	111.54
cg00732815	20	44636981	MMP9	-113.655	56.0047	0.0443149	-224.379	-2.93037	-34.6208	30.7912	0.26278	-95.4967	26.2551
cg00733567	10	133663272	0	-94.0031	25.7696	0.000372231	-144.951	-43.0551	-45.2666	14.1712	0.00173218	-73.2839	-17.2492
cg00733683	19	1244464	ATP5D;ATP5D	-60.7751	25.2993	0.0176059	-110.793	-10.7571	-20.1894	13.948	0.15	-47.7654	7.38659
cg00733728	13	79171230	0	79.3976	38.0145	0.0385531	4.24092	154.554	65.272	20.2751	0.00159726	25.187	105.357
cg00733746	21	33104974	SFRS15;SFRS15;SFRS15	-357.698	159.172	0.0261886	-672.389	-43.0068	-121.935	87.5859	0.166075	-295.097	51.2266
cg00734592	7	138793064	ZC3HAV1;ZC3HAV1	-633.97	251.887	0.0129674	-1131.96	-135.975	-105.628	139.892	0.451476	-382.201	170.945
cg00734970	19	55996543	NAT14	-517.96	182.193	0.0051396	-878.164	-157.755	-239.394	99.9677	0.017957	-437.035	-41.7523
cg00735023	11	58830355	0	-28.0079	13.2876	0.0368284	-54.2781	-1.73763	-17.4958	7.1963	0.0163125	-31.7232	-3.26829
cg00735218	17	76421569	DNAH17	89.2	43.4523	0.0419516	3.29252	175.107	40.536	23.7598	0.0902115	-6.43839	87.5104
cg00735876	X	135334923	MAP7D3	43.3694	18.594	0.0211031	6.60802	80.1308	16.4579	10.2218	0.109633	-3.75115	36.6669
cg00736201	12	108643267	WSCD2	-93.4104	38.7606	0.0172542	-170.042	-16.7787	-21.4211	21.4553	0.319805	-63.8394	20.9972
cg00737593	1	43422337	SLC2A1	-52.6234	23.1509	0.0245447	-98.394	-6.8529	-23.9313	12.6717	0.061018	-48.9839	1.12122
cg00738387	6	150066836	NUP43	-49.3434	23.1547	0.0348338	-95.1215	-3.56529	-28.5198	12.5776	0.024891	-53.3864	-3.65314
cg00740914	2	66652111	0	65.5841	20.3581	0.00158584	25.3351	105.833	24.6045	11.295	0.0310532	2.27376	46.9353
cg00741012	19	54900031	0	-417.261	207.034	0.0457745	-826.579	-7.94352	-126.606	113.815	0.267883	-351.625	98.4136
cg00741717	X	12924184	TLR8;LOC349408	61.1213	29.745	0.0417534	2.3139	119.929	2.39146	16.432	0.884497	-30.0956	34.8785
cg00743269	17	60747654	MRC2	148.567	43.3071	0.000791898	62.9469	234.188	49.8208	24.1801	0.0412114	2.01542	97.6261
cg00743585	12	3000370	TULP3;TULP3	-349.106	147.936	0.0196634	-641.583	-56.628	-109.07	81.5923	0.183465	-270.383	52.2419
cg00743629	13	54082429	0	-47.2019	22.332	0.036319	-91.3534	-3.05037	-24.8251	12.1687	0.0432236	-48.8833	-0.766824
cg00744229	2	219536566	RNF25;STK36	-445.853	214.675	0.0396408	-870.277	-21.4295	-232.544	117	0.0488124	-463.86	-1.2281
cg00744739	2	240983326	PRR21	-159.261	37.2933	3.57822e-05	-232.992	-85.5305	-85.5202	20.3351	4.62329e-05	-125.724	-45.3166
cg00747342	2	23700632	KLHL29	256.228	90.3815	0.00526218	77.5391	434.917	127.846	49.4221	0.0107062	30.1361	225.556
cg00748144	X	124454052	0	164.076	77.4007	0.0357845	11.051	317.102	#N/A	#N/A	#N/A	#N/A	#N/A
cg00750481	13	80755568	0	15.8023	5.26811	0.00320062	5.38695	26.2176	1.00291	2.95707	0.735	-4.84337	6.84919
cg00750523	5	63802593	RGS7BP	86.0801	37.6075	0.0235812	11.7281	160.432	49.018	20.4345	0.0177664	8.61791	89.4182
cg00750606	1	20899121	0	-51.6436	18.6346	0.006341	-88.4852	-14.802	-22.7342	10.2391	0.0280035	-42.9774	-2.49098
cg00750740	X	34165065	0	100.948	41.711	0.0167953	18.4829	183.413	42.5266	22.894	0.0653348	-2.7361	87.7894
cg00752016	17	36859611	0	-422.195	147.929	0.00497282	-714.658	-129.732	-137.333	82.0136	0.0962612	-299.479	24.812
cg00752874	X	107977583	IRS4	50.9529	21.7522	0.0205679	7.94763	93.9581	22.8857	11.9141	0.056778	-0.669112	46.4405
cg00754777	19	14117279	RFX1	-434.953	168.703	0.010964	-768.488	-101.418	-173.268	92.8363	0.0640796	-356.811	10.2742
cg00755423	1	182642214	RGS8;RGS8	-118.855	44.7792	0.00886846	-207.386	-30.3245	-68.1831	24.3065	0.00574549	-116.238	-20.1278
cg00756451	12	114842700	TBX5;TBX5;TBX5;TBX5	143.171	72.2754	0.0495612	0.278505	286.063	28.3294	39.817	0.477964	-50.3909	107.05
cg00757207	17	7456223	TNFSF12;TNFSF12-TNFSF13	316.57	127.831	0.0144601	63.8419	569.299	128.65	70.2529	0.0691913	-10.2441	267.544
cg00758420	1	16070820	TMEM82	435.183	175.646	0.0144162	87.921	782.444	168.718	96.6359	0.0830194	-22.3363	359.772
cg00759058	7	158032120	PTPRN2;PTPRN2;PTPRN2	110.24	41.1601	0.00828482	28.8643	191.616	0.50803	22.9713	0.982387	-44.9074	45.9235
cg00759329	1	82208723	0	-36.2998	17.9133	0.044621	-71.7154	-0.884277	2.01364	9.89117	0.838977	-17.5417	21.569
cg00760290	16	33374131	0	49.8759	23.3988	0.0347898	3.61518	96.1366	-12.7579	12.8966	0.324248	-38.2552	12.7393
cg00760992	12	50223054	LOC100286844;NCKAP5L;LOC100286844;LOC100286844	71.076	28.6385	0.0142538	14.4561	127.696	32.94	15.6827	0.0374872	1.93436	63.9455
cg00761125	12	96590115	ELK3	44.6929	20.772	0.0331452	3.62551	85.7602	27.3515	11.2573	0.0163791	5.09529	49.6077
cg00761787	1	206223701	AVPR1B	180.578	91.2421	0.0497655	0.187592	360.969	150.329	48.7262	0.00245199	53.9948	246.663
cg00762185	14	102028737	DIO3	114.038	33.7583	0.000945573	47.2957	180.779	18.5426	19.0453	0.331934	-19.1111	56.1962
cg00762681	X	133369578	CCDC160	-49.1011	14.3554	0.000819666	-77.4824	-20.7198	-15.5689	8.0268	0.0544368	-31.4383	0.300486
cg00763315	X	73439472	NCRNA00182;MIR374B;MIR421	-57.7182	13.8905	5.62803e-05	-85.1805	-30.2559	-32.0737	7.54126	3.83373e-05	-46.9832	-17.1642
cg00764619	2	242610529	ATG4B;ATG4B	176.809	66.7952	0.00905078	44.751	308.867	51.1352	37.0056	0.169227	-22.0268	124.297
cg00764652	21	42733397	MX2	174.84	84.6819	0.0407997	7.41948	342.261	113.207	45.8024	0.0146489	22.6531	203.761
cg00765254	10	103815936	C10orf76	-294.408	120.638	0.0159198	-532.916	-55.8991	-119.968	66.2777	0.072429	-251.002	11.067
cg00765635	16	28635374	SULT1A1	191.805	93.1484	0.0413351	7.64529	375.964	134.909	50.1862	0.00805652	35.6877	234.129
cg00765737	13	110993493	COL4A2	129.209	56.7286	0.0242611	17.0535	241.364	34.4676	31.3105	0.272859	-27.4349	96.3702
cg00766188	15	89953370	0	81.3266	31.3064	0.0103865	19.4322	143.221	10.8459	17.4227	0.534614	-23.5996	45.2914
cg00766289	12	3311121	TSPAN9;TSPAN9	-19.2904	8.82492	0.0304851	-36.7377	-1.84306	-12.6475	4.76653	0.00889014	-22.0711	-3.22376
cg00766678	10	103543183	NPM3	-268.202	126.792	0.0361768	-518.877	-17.5265	-125.124	69.3084	0.0731741	-262.15	11.9029
cg00766914	6	107781299	PDSS2	117.587	45.3176	0.0104743	27.9916	207.182	66.679	24.6169	0.00759857	18.0101	115.348
cg00767581	2	177015125	HOXD4;MIR10B	-38.1906	16.0364	0.0185876	-69.8954	-6.48582	-15.7262	8.80432	0.0762326	-33.1328	1.68041
cg00768158	X	49054690	SYP	-101.047	28.103	0.000447641	-156.609	-45.4862	-62.2143	15.0986	6.4386e-05	-92.065	-32.3636
cg00769251	16	64984838	CDH11	252.004	126.22	0.0478146	2.45934	501.548	77.0372	69.3714	0.268686	-60.1138	214.188
cg00769305	1	6303279	HES3	46.8617	21.6709	0.0322845	4.01713	89.7062	-2.26193	11.9899	0.850638	-25.9666	21.4427
cg00769775	12	125412987	0	71.9005	26.157	0.00677008	20.1868	123.614	54.0271	13.8856	0.000153878	26.5745	81.4796
cg00769988	7	100935712	0	-103.129	42.2719	0.0159522	-186.702	-19.5548	-35.8931	23.297	0.125653	-81.9527	10.1664
cg00770008	3	20081585	KAT2B;KAT2B	-383.976	190.207	0.0454245	-760.025	-7.92763	-136.826	104.392	0.192108	-343.214	69.5628
cg00770279	19	10679308	CDKN2D;CDKN2D	-400.315	179.058	0.0269559	-754.322	-46.3081	-181.916	97.9916	0.0654916	-375.651	11.8183
cg00770964	8	67624657	SGK3	174.196	78.087	0.0272854	19.814	328.579	9.07367	43.2468	0.83412	-76.4276	94.575
cg00772091	10	124914911	BUB3;BUB3	-90.1582	25.3434	0.000511582	-140.263	-40.053	-12.9589	14.3634	0.368489	-41.3561	15.4382
cg00772774	12	132704101	GALNT9	-51.1998	23.3117	0.0297151	-97.2882	-5.11136	-20.2598	12.7918	0.115493	-45.5499	5.03027
cg00772991	2	220716794	0	-29.0639	12.4942	0.0214441	-53.7657	-4.36218	-24.377	6.61784	0.000327762	-37.4608	-11.2932
cg00773875	X	26157145	MAGEB18	-106.202	45.943	0.022259	-197.034	-15.3703	-63.8106	24.9035	0.0114547	-113.046	-14.575
cg00774005	7	96633726	DLX6AS	-42.4587	13.9503	0.00279308	-70.0391	-14.8782	-0.833102	7.84038	0.91553	-16.3339	14.6677
cg00775286	X	21659776	CNKSR2;CNKSR2;CNKSR2;CNKSR2	-158.783	58.1391	0.00712536	-273.727	-43.8383	-59.3833	32.0886	0.0663339	-122.824	4.05754
cg00776960	15	65688118	IGDCC4	-36.29	15.0379	0.0171051	-66.0208	-6.55926	-7.88154	8.32744	0.345547	-24.3453	8.58225
cg00777198	12	52828273	KRT75	92.6744	43.6703	0.0355867	6.33596	179.013	48.388	23.8014	0.0439433	1.33141	95.4446
cg00777375	2	42327026	0	172.941	84.5871	0.042775	5.70775	340.174	23.8981	46.6816	0.609501	-68.3939	116.19
cg00777537	12	102091297	CHPT1	-406.622	175.941	0.0222862	-754.466	-58.7769	-143.482	96.8226	0.140612	-334.906	47.9413
cg00777652	10	69835323	HERC4;HERC4	-232.588	90.7191	0.0114071	-411.945	-53.2319	-108.077	49.6942	0.0313215	-206.325	-9.82895
cg00778084	1	173681595	0	-80.5261	24.9719	0.00156978	-129.897	-31.1552	-26.0751	13.9152	0.0630348	-53.5862	1.43605
cg00778905	1	3541386	TPRG1L	-442.158	211.184	0.0380885	-859.679	-24.637	-162.588	115.927	0.162979	-391.781	66.6062
cg00779166	1	27854962	0	50.2422	25.4075	0.0499543	0.0101536	100.474	31.4117	13.7682	0.0240291	4.1913	58.6321
cg00779216	2	238280726	COL6A3;COL6A3;COL6A3;COL6A3;COL6A3	-54.5133	20.832	0.00985061	-95.6993	-13.3272	-23.3573	11.4444	0.0431358	-45.9836	-0.731139
cg00779797	1	223934864	CAPN2;CAPN2	208.259	87.2045	0.0182668	35.8512	380.667	134.658	47.0686	0.0048725	41.601	227.715
cg00781691	15	29559712	FAM189A1	271.398	135.764	0.0475392	2.98585	539.81	153.996	73.8083	0.0387528	8.07347	299.919
cg00782174	19	47291626	SLC1A5;SLC1A5;SLC1A5	-234.944	105.929	0.0281704	-444.371	-25.5165	-17.2161	58.6461	0.769529	-133.163	98.7304
cg00783363	7	5644160	FSCN1	-159.343	44.3571	0.000452905	-247.039	-71.6465	-63.8962	24.6483	0.0105446	-112.627	-15.1652
cg00783409	8	1789288	ARHGEF10	-72.1166	29.7855	0.0167499	-131.004	-13.2291	-35.7553	16.2707	0.029627	-67.9233	-3.58719
cg00783549	19	5784679	PRR22;PRR22;PRR22	-47.2987	17.4073	0.00741579	-81.714	-12.8835	-6.30252	9.7073	0.517237	-25.4944	12.8893
cg00784791	3	75484516	FAM86D	-300.245	121.614	0.0147593	-540.683	-59.8071	-96.4176	67.1307	0.153157	-229.139	36.3034
cg00784882	19	54713372	0	86.773	26.8116	0.00151098	33.765	139.781	21.3962	15.0219	0.156574	-8.30284	51.0953
cg00785042	16	58538323	NDRG4;NDRG4;NDRG4	280.458	105.821	0.00896731	71.2453	489.671	112.284	58.2604	0.0559696	-2.8996	227.468
cg00785856	15	59041883	ADAM10;ADAM10	-166.955	75.3297	0.0282834	-315.886	-18.024	-64.7012	41.3571	0.119969	-146.466	17.0639
cg00786909	1	227163427	CABC1	340.489	144.155	0.0195555	55.4869	625.492	164.471	78.7989	0.0386804	8.68149	320.261
cg00787013	10	125665208	0	-137.022	49.0062	0.00590135	-233.91	-40.1337	-61.4237	26.9139	0.0239834	-114.634	-8.21341
cg00787290	6	118226103	0	-65.2486	23.0169	0.00526451	-110.754	-19.743	-62.2991	11.7582	4.43401e-07	-85.5457	-39.0524
cg00787429	5	169660328	C5orf58	172.089	75.4252	0.0240221	22.9696	321.209	81.3886	41.2425	0.0504175	-0.150104	162.927
cg00787574	16	87723313	JPH3	-112.458	40.6999	0.00649555	-192.924	-31.9919	-58.3882	22.2084	0.00951773	-102.295	-14.481
cg00787661	2	232329533	NCL	-281.538	119.975	0.0203452	-518.735	-44.3422	-115.003	65.864	0.0829932	-245.219	15.2138
cg00788025	4	962749	DGKQ	140.439	65.2642	0.033124	11.4083	269.47	90.5694	35.2871	0.0113191	20.8049	160.334
cg00788222	2	3181004	0	246.752	114.146	0.0323393	21.0796	472.425	182.668	61.2452	0.00337286	61.5829	303.753
cg00788760	22	44682494	KIAA1644	-55.6883	18.9053	0.00377566	-93.0651	-18.3115	-40.1917	10.046	0.000101863	-60.0532	-20.3302
cg00789347	16	2039030	SYNGR3	-111.601	35.2712	0.00190856	-181.334	-41.8684	-49.4249	19.4297	0.0120515	-87.8384	-11.0113
cg00789394	16	14927564	NOMO1	-355.833	160.283	0.0280248	-672.721	-38.9448	-156.507	87.7775	0.0767532	-330.048	17.0336
cg00789528	20	42543034	TOX2	-55.0078	24.0413	0.023632	-102.539	-7.47697	-42.4261	12.8374	0.00120678	-67.8062	-17.0459
cg00791430	14	104979474	0	82.3189	37.6843	0.0305949	7.81494	156.823	-8.7879	20.846	0.67399	-50.0015	32.4257
cg00792184	14	73355148	DPF3	94.2889	46.6961	0.0453748	1.9683	186.61	9.13423	25.7738	0.723572	-41.8219	60.0904
cg00793562	16	89114089	0	-53.5176	22.2293	0.0173636	-97.4661	-9.56917	-19.2965	12.2397	0.117156	-43.4951	4.90206
cg00793954	22	50862027	SAPS2	136.537	64.615	0.0363682	8.78935	264.284	100.084	34.7123	0.00455808	31.4556	168.712
cg00794813	1	115829169	NGF	390.419	160.545	0.016286	73.0124	707.826	220.422	87.2489	0.0126378	47.9264	392.918
cg00794906	4	119840372	SYNPO2;SYNPO2;SYNPO2	207.603	95.0158	0.0305576	19.7517	395.454	35.4629	52.5085	0.500551	-68.3492	139.275
cg00794911	6	166260532	0	-115.035	43.9313	0.00980354	-201.89	-28.1804	-15.6035	24.456	0.524502	-63.9543	32.7474
cg00795503	14	100523653	0	145.409	43.5878	0.0010884	59.2338	231.585	55.6208	24.1986	0.0230133	7.77893	103.463
cg00795535	12	123459749	ABCB9;ABCB9;OGFOD2	-212.922	103.855	0.0422124	-418.249	-7.59505	-118.436	56.4934	0.0378412	-230.126	-6.74527
cg00796364	16	89753572	CDK10;CDK10;CDK10;CDK10;CDK10;CDK10	-278.71	105.637	0.00927358	-487.559	-69.8597	-117.866	58.0648	0.0442601	-232.663	-3.069
cg00796416	15	64443896	SNX22	-121.713	57.2253	0.0351807	-234.851	-8.5758	-43.4167	31.435	0.169431	-105.565	18.7319
cg00796569	15	27111440	GABRA5;GABRA5	47.6792	19.5681	0.0160825	8.99206	86.3664	32.4957	10.5224	0.00242855	11.6923	53.299
cg00797058	10	8137978	0	-79.0429	39.183	0.0455784	-156.51	-1.57598	-48.1376	21.2501	0.0250302	-90.1503	-6.12496
cg00797152	10	5541568	CALML5	-127.261	52.7542	0.0171453	-231.559	-22.9633	-45.6315	29.0513	0.118505	-103.068	11.8046
cg00797286	14	69621625	0	79.9664	38.0306	0.0372829	4.77796	155.155	49.621	20.6029	0.0173215	8.88806	90.354
cg00798876	7	2670978	TTYH3	-66.4803	29.9678	0.028139	-125.728	-7.23227	-17.2915	16.532	0.297391	-49.9762	15.3932
cg00799078	3	172428167	NCEH1;NCEH1;NCEH1;NCEH1	-162.003	78.7212	0.041451	-317.64	-6.36741	-91.9731	42.793	0.0333336	-176.577	-7.36897
cg00799658	19	33625468	WDR88	64.917	26.0475	0.0138599	13.4197	116.414	14.1234	14.4402	0.329729	-14.4256	42.6725
cg00800141	16	4014161	ADCY9	-78.7924	38.9926	0.0452176	-155.883	-1.70193	-49.7252	21.1179	0.0199292	-91.4763	-7.97402
cg00800383	13	95364915	SOX21	138.517	53.7815	0.0110451	32.1876	244.846	25.4807	29.8827	0.395286	-33.5989	84.5604
cg00801798	9	5628280	KIAA1432	-173.897	82.4366	0.0366845	-336.878	-10.9153	-32.8961	45.495	0.470843	-122.842	57.05
cg00802855	10	134911097	GPR123	-93.0771	44.4838	0.0382096	-181.024	-5.13018	-27.7824	24.477	0.258298	-76.1748	20.61
cg00803419	19	49458304	BAX;BAX;BAX;BAX;BAX	-446.186	179.648	0.0141838	-801.359	-91.0119	-268.191	97.3132	0.00663149	-460.584	-75.7973
cg00806126	19	22604979	ZNF98	-42.7624	16.0429	0.00859132	-74.4801	-11.0447	-15.687	8.85269	0.0785701	-33.1892	1.81529
cg00806245	18	76673096	0	187.92	63.7885	0.0037717	61.8068	314.034	17.8208	35.7501	0.618926	-52.859	88.5007
cg00806296	21	43271156	PRDM15;PRDM15	328.72	128.362	0.0115001	74.9408	582.499	126.475	70.6851	0.0757328	-13.2733	266.223
cg00807366	10	51553061	MSMB;MSMB	-94.3446	31.7091	0.00344868	-157.035	-31.654	-16.412	17.7433	0.356573	-51.4914	18.6674
cg00808511	16	52495237	TOX3;TOX3	-75.8311	21.9222	0.000718514	-119.173	-32.4896	-40.4267	11.9536	0.000933258	-64.0596	-16.7938
cg00808721	19	23654274	0	112.814	40.8582	0.0065331	32.0351	193.593	#N/A	#N/A	#N/A	#N/A	#N/A
cg00809820	17	80708513	TBCD;FN3K	21.4311	8.90222	0.0173698	3.83097	39.0313	9.60953	4.87784	0.0508075	-0.0342265	19.2533
cg00811051	4	100868099	DNAJB14	-359.988	157.286	0.0235908	-670.95	-49.0252	-134.023	86.463	0.123384	-304.965	36.9189
cg00811535	6	31587543	BAT2	-37.1884	17.8945	0.0395169	-72.5669	-1.80995	-9.94798	9.85376	0.314447	-29.4294	9.53343
cg00811961	19	51685227	0	131.692	52.2704	0.012878	28.3502	235.033	22.6952	29.0267	0.435609	-34.6921	80.0825
cg00812096	13	80584487	0	232.224	89.4508	0.0104344	55.3748	409.073	96.0884	49.1827	0.0527299	-1.14841	193.325
cg00813720	5	153989231	0	-78.4893	30.1292	0.0101772	-138.056	-18.9223	-33.3135	16.5552	0.0461095	-66.044	-0.583054
cg00814580	19	45680969	TRAPPC6A;BLOC1S3	49.0724	19.1737	0.011548	11.165	86.9798	27.4276	10.4235	0.00945847	6.81984	48.0353
cg00815230	8	145730562	GPT	163.007	59.5829	0.00702915	45.2083	280.806	47.9375	33.0407	0.149056	-17.3858	113.261
cg00815832	1	228658973	0	36.8805	13.3663	0.00656929	10.4545	63.3064	18.6069	7.30346	0.0119236	4.16758	33.0463
cg00816620	1	185127501	C1orf25;C1orf26;C1orf26	-44.7685	21.1684	0.0362128	-86.6196	-2.91732	4.78704	11.6981	0.683008	-18.3408	27.9149
cg00817100	1	229543254	0	107.386	50.6302	0.035685	7.28757	207.485	44.7811	27.7416	0.108731	-10.0655	99.6278
cg00818649	X	41782297	CASK;CASK;CASK	-47.3357	23.0651	0.0420068	-92.9366	-1.73479	2.26749	12.7409	0.859005	-22.922	27.457
cg00818872	1	154540271	CHRNB2;CHRNB2	108.437	49.9868	0.0317467	9.6107	207.264	-5.18669	27.6592	0.851523	-59.8703	49.497
cg00819871	1	48702914	SLC5A9;SLC5A9	-47.4215	22.2389	0.034722	-91.3891	-3.45398	-20.4589	12.1781	0.0951917	-44.5357	3.61781
cg00820340	13	114898197	RASA3	-218.955	110.212	0.0489109	-436.85	-1.06002	-31.6468	60.7722	0.603367	-151.797	88.503
cg00821600	2	142889384	LRP1B	-30.3059	14.7365	0.0415893	-59.4408	-1.17107	-13.1378	8.06565	0.105592	-29.084	2.80845
cg00822030	1	6086018	KCNAB2;KCNAB2	-78.2936	21.1981	0.000316349	-120.203	-36.3839	-30.1584	11.816	0.0117724	-53.5192	-6.79762
cg00822840	2	172951828	DLX1;DLX1	-90.8444	38.0442	0.0182815	-166.06	-15.6289	5.56466	21.1207	0.792576	-36.1921	47.3215
cg00825317	8	143747318	JRK;JRK	227.746	102.151	0.0273737	25.7874	429.705	104.685	55.8861	0.0631279	-5.80486	215.175
cg00825690	1	64960202	CACHD1	-82.9118	40.4405	0.0422091	-162.865	-2.95881	-35.007	22.144	0.116163	-78.7869	8.77298
cg00829075	10	3214784	PITRM1	-395.913	145.299	0.00725488	-683.177	-108.649	-111.665	80.6095	0.168176	-271.035	47.7041
cg00829246	7	23241578	0	198.413	95.5299	0.0396312	9.54577	387.281	61.9617	52.5341	0.240217	-41.901	165.824
cg00830393	3	66552063	LRIG1	-312.18	151.66	0.0414036	-612.019	-12.3409	-98.833	83.3748	0.237865	-263.669	66.0034
cg00830435	1	2918526	0	-143.98	67.2678	0.0340556	-276.972	-10.9877	-68.4215	36.7578	0.0647826	-141.094	4.25065
cg00830526	19	33182624	NUDT19	-468.434	187.207	0.013492	-838.551	-98.3163	-198.16	102.8	0.055926	-401.401	5.08065
cg00831358	1	32254081	0	-445.383	183.853	0.0166929	-808.872	-81.8952	-188.715	100.899	0.0635263	-388.198	10.7686
cg00831909	1	13909623	PDPN;PDPN	-47.4289	19.5916	0.0167643	-86.1626	-8.69517	-7.7644	10.8654	0.476045	-29.2458	13.717
cg00832270	X	77359535	PGK1	-282.834	73.0445	0.000164995	-427.247	-138.421	-116.457	40.6606	0.00482587	-196.845	-36.0687
cg00832924	7	117449060	CTTNBP2	-61.4804	21.9368	0.00578821	-104.851	-18.1101	-22.8832	12.1178	0.0610418	-46.8408	1.07434
cg00833688	1	7210116	CAMTA1	-48.4124	22.8085	0.0355504	-93.506	-3.31889	-9.87651	12.5858	0.433934	-34.7592	15.0062
cg00835832	19	44575997	ZNF284	158.076	35.0453	1.35626e-05	88.7899	227.363	78.8844	19.2959	7.2959e-05	40.7354	117.033
cg00836571	15	75639825	NEIL1	162.045	58.8483	0.00667674	45.6988	278.392	92.3982	31.9481	0.00443811	29.2351	155.561
cg00837398	7	148958537	ZNF783	-29.5745	13.4005	0.0289445	-56.0679	-3.08108	-14.8395	7.31325	0.0443402	-29.2982	-0.380857
cg00837899	16	86326446	0	-58.0067	26.1936	0.0284085	-109.793	-6.22058	-10.0801	14.4804	0.487508	-38.7086	18.5484
cg00839272	2	175583849	0	200.764	61.2321	0.00131551	79.7044	321.823	111.304	33.2824	0.00105899	45.5028	177.105
cg00840403	16	71560205	CHST4;CHST4;CHST4;CHST4	-118.793	51.2408	0.0218804	-220.098	-17.4868	-10.972	28.4069	0.699903	-67.1339	45.19
cg00840412	12	127359199	0	77.7151	38.9327	0.0478583	0.743116	154.687	35.3309	21.2831	0.0991432	-6.74687	77.4087
cg00840990	3	177308016	0	-44.2403	18.3834	0.0174089	-80.5853	-7.89537	-20.2879	10.0664	0.0457772	-40.1898	-0.385977
cg00841693	7	156803122	MNX1;MNX1;MNX1	136.168	41.9747	0.00147374	53.182	219.154	67.9336	22.9849	0.00366311	22.4913	113.376
cg00842325	20	21503536	0	-61.8098	28.5792	0.0322584	-118.312	-5.3072	22.8508	15.6958	0.147671	-8.18059	53.8821
cg00843623	19	12146163	ZNF433	48.1847	22.7118	0.0356355	3.2822	93.0872	21.6145	12.4262	0.0841579	-2.95283	46.1818
cg00844277	17	1664339	SERPINF1	-174.566	67.4384	0.010656	-307.895	-41.2365	-15.4891	37.5538	0.680639	-89.7351	58.7568
cg00845204	20	55964273	0	86.822	34.6687	0.0134156	18.2801	155.364	36.2079	19.0449	0.0593322	-1.44483	73.8606
cg00845370	17	43393892	MAP3K14	-366.161	154.967	0.0195116	-672.539	-59.7827	-134.214	85.2669	0.117734	-302.791	34.3633
cg00845765	8	145700821	FOXH1	221.263	56.8125	0.000151751	108.941	333.584	#N/A	#N/A	#N/A	#N/A	#N/A
cg00845883	11	69923693	ANO1	-37.0969	16.7753	0.0286297	-70.2625	-3.93128	-38.0091	8.71621	2.4956e-05	-55.2415	-20.7767
cg00845901	10	95952	TUBB8;TUBB8	-79.0496	28.1568	0.00570604	-134.717	-23.3822	-46.5078	15.2537	0.00274659	-76.6652	-16.3505
cg00846539	7	161985	0	-179.622	59.3297	0.00293599	-296.92	-62.3238	-87.743	32.4998	0.00779366	-151.997	-23.4891
cg00847044	4	2419822	ZFYVE28	-190.276	78.4994	0.0166302	-345.473	-35.0785	-66.6817	43.251	0.125395	-152.191	18.8278
cg00848336	14	105908951	MTA1	314.34	158.038	0.0486485	1.89043	626.789	170.9	86.0269	0.04892	0.82036	340.98
cg00849025	11	58170461	OR5B3	-61.8547	21.9645	0.00556306	-105.28	-18.4296	-35.8303	11.9109	0.00311705	-59.3788	-12.2817
cg00849148	4	186951273	0	-54.5387	25.4436	0.0337998	-104.842	-4.23542	-45.7703	13.533	0.00093275	-72.5258	-19.0149
cg00850039	19	12476508	ZNF442	269.951	71.8476	0.000251315	127.905	411.998	84.105	40.4126	0.0392409	4.20716	164.003
cg00850058	4	14997290	0	77.684	37.1531	0.0383428	4.23038	151.138	26.3415	20.4157	0.199088	-14.0214	66.7045
cg00851028	1	234905772	0	89.5338	42.5294	0.0370581	5.4509	173.617	59.4452	22.9704	0.0106743	14.0315	104.859
cg00851111	2	11774271	GREB1	-111.709	55.6696	0.0467141	-221.771	-1.64693	-39.4186	30.554	0.199133	-99.8255	20.9883
cg00851732	12	113229793	RPH3A;RPH3A;RPH3A;RPH3A	-29.5991	11.9387	0.0143526	-53.2025	-5.99568	-6.94484	6.61366	0.295493	-20.0204	6.13072
cg00852603	18	76725495	0	-182.696	51.1672	0.000488694	-283.856	-81.5359	-117.155	27.3553	3.4092e-05	-171.238	-63.0718
cg00855458	16	9845943	0	-87.7948	23.8596	0.000332353	-134.967	-40.623	-50.5413	12.9128	0.00014115	-76.0705	-25.012
cg00855938	14	23565052	C14orf119;ACIN1;ACIN1;ACIN1	-547.93	209.536	0.00990117	-962.195	-133.666	-320.393	113.626	0.0055045	-545.038	-95.7479
cg00857419	16	15248730	0	-354.291	149.536	0.0191881	-649.93	-58.651	-114.456	82.4463	0.167268	-277.456	48.5451
cg00857536	10	50298306	C10orf72	-70.5765	29.9333	0.0197679	-129.756	-11.3968	-42.7409	16.2163	0.00934423	-74.8015	-10.6803
cg00857734	7	796631	HEATR2	128.852	51.2615	0.0130827	27.505	230.198	73.1643	27.8474	0.00956497	18.1086	128.22
cg00858015	6	111279703	GTF3C6	-178.005	74.7309	0.0185659	-325.752	-30.2579	-90.2058	40.7876	0.0286161	-170.845	-9.56639
cg00859178	1	162467208	UHMK1	42.2088	11.0164	0.000191673	20.4289	63.9888	11.552	6.22698	0.0656777	-0.759079	23.8631
cg00859350	4	76503516	CDKL2	100.888	44.8371	0.0260014	12.2432	189.534	48.9006	24.4972	0.0478547	0.468381	97.3329
cg00859478	14	60978094	SIX6	195.136	51.9033	0.000249197	92.5206	297.752	99.8294	28.4182	0.000597256	43.6451	156.014
cg00859544	13	20735242	GJA3	-291.976	128.072	0.0241317	-545.18	-38.7717	-129.725	70.1432	0.066504	-268.402	8.9517
cg00860380	1	54871988	SSBP3;SSBP3;SSBP3;SSBP3	-83.5489	30.552	0.00705246	-143.952	-23.1461	-12.0166	17.0384	0.481817	-45.7023	21.6692
cg00861207	4	8098270	ABLIM2;ABLIM2;ABLIM2;ABLIM2;ABLIM2;ABLIM2;ABLIM2	-85.3087	37.5661	0.0246793	-159.579	-11.0384	-39.4878	20.5522	0.0567209	-80.1207	1.145
cg00861772	10	134852810	0	-37.9141	16.8057	0.0256193	-71.1399	-4.68826	-17.3961	9.1958	0.0605905	-35.5767	0.784494
cg00862314	10	134358273	INPP5A	64.3573	30.4075	0.0360719	4.24006	124.474	30.2025	16.6194	0.0713091	-2.65495	63.0599
cg00862597	14	61750802	0	-91.0957	30.0828	0.00293012	-150.571	-31.6203	-50.9645	16.3446	0.00220969	-83.2786	-18.6504
cg00862894	20	982653	RSPO4;RSPO4	97.6308	43.8801	0.027685	10.8775	184.384	53.7615	23.8752	0.0258933	6.55906	100.964
cg00863661	16	1019956	LMF1	73.2876	32.3001	0.0248001	9.42848	137.147	31.9967	17.6967	0.0727444	-2.99071	66.984
cg00864171	11	67383662	0	36.9343	17.2577	0.0340747	2.81493	71.0537	21.3603	9.37398	0.0241997	2.82738	39.8931
cg00864530	14	38371922	0	-55.7252	27.449	0.0442366	-109.993	-1.45707	-33.5313	14.8923	0.0259055	-62.9742	-4.08845
cg00864916	1	180886483	KIAA1614	55.4439	14.3193	0.000165052	27.134	83.7539	30.9004	7.77415	0.000112388	15.5305	46.2703
cg00865653	1	97228437	PTBP2	122.736	54.1225	0.0248754	15.7333	229.74	44.1621	29.7634	0.140117	-14.6817	103.006
cg00865973	4	102709336	0	34.3108	13.6952	0.01338	7.23465	61.387	0.0420659	7.61993	0.995603	-15.0229	15.1071
cg00866054	6	33142284	COL11A2;COL11A2;COL11A2	-82.9712	32.6894	0.0122377	-147.6	-18.3425	-42.5503	17.8396	0.0184112	-77.8202	-7.28034
cg00867273	16	4852936	ROGDI	-369.353	177.226	0.0389701	-719.738	-18.968	#N/A	#N/A	#N/A	#N/A	#N/A
cg00867626	12	121905749	KDM2B;KDM2B	-463.377	180.074	0.011115	-819.394	-107.361	-171.615	99.2563	0.0860119	-367.85	24.62
cg00867901	14	99787006	0	-60.4635	28.0599	0.0328884	-115.939	-4.9875	2.18689	15.5239	0.888173	-28.5046	32.8784
cg00868383	19	58951814	ZNF132	-248.402	118.464	0.037805	-482.612	-14.1921	29.0202	65.4419	0.658126	-100.362	158.402
cg00868476	8	30186006	0	-83.8087	32.8862	0.0118988	-148.826	-18.7909	-35.5035	18.0638	0.0513409	-71.2166	0.209541
cg00868636	6	167511537	0	206.625	85.0944	0.0164437	38.389	374.862	76.442	46.841	0.104938	-16.1651	169.049
cg00868652	15	50411535	ATP8B4	60.3628	26.6786	0.0252005	7.61766	113.108	19.1807	14.6959	0.193973	-9.87378	48.2352
cg00868747	6	33216392	0	-565.541	210.088	0.00797048	-980.896	-150.187	-337.771	113.751	0.00351181	-562.663	-112.879
cg00868766	15	40364524	0	30.6908	15.2342	0.0458613	0.572041	60.8096	10.6519	8.36339	0.204902	-5.88293	27.1868
cg00868875	18	24127237	KCTD1;KCTD1;KCTD1	-113.13	53.2295	0.035316	-218.367	-7.89205	-61.9151	28.9691	0.0343126	-119.188	-4.64172
cg00869158	2	219841474	LOC151300;LOC151300	35.4649	16.5441	0.0337887	2.75622	68.1736	25.8456	8.88751	0.00423024	8.27455	43.4167
cg00870265	19	912831	C19orf22	-403.675	189.894	0.0352755	-779.106	-28.2451	-91.2947	104.735	0.38488	-298.362	115.773
cg00870633	2	241096137	0	-58.1158	23.8473	0.0160647	-105.263	-10.9684	-17.2584	13.1726	0.192284	-43.3014	8.78463
cg00870662	18	78005665	PARD6G	189.503	90.3016	0.0376523	10.9716	368.034	144.456	48.4047	0.00335448	48.7577	240.155
cg00870701	6	7312713	SSR1	-461.197	222.269	0.0398215	-900.634	-21.7598	#N/A	#N/A	#N/A	#N/A	#N/A
cg00870778	7	97598492	MGC72080	327.601	154.545	0.0357888	22.0577	633.144	212.658	83.5507	0.012003	47.474	377.842
cg00871238	9	139547624	0	27.3362	11.1099	0.01509	5.37143	49.301	18.5789	5.97384	0.00226706	6.76826	30.3895
cg00871453	8	124084640	WDR67;WDR67	-200.103	89.9144	0.027648	-377.869	-22.3375	-49.0841	49.6279	0.324349	-147.201	49.0329
cg00871530	2	153573966	ARL6IP6;ARL6IP6;PRPF40A;PRPF40A	-471.478	196.671	0.0178361	-860.308	-82.6491	-185.724	108.095	0.0879781	-399.433	27.9849
cg00872371	18	9475364	RALBP1	-358.038	138.202	0.0105926	-631.272	-84.8042	-97.509	76.567	0.204947	-248.886	53.8681
cg00872695	16	86592030	0	-86.5786	37.7912	0.0234581	-161.294	-11.8634	-45.8066	20.592	0.0277166	-86.5181	-5.09514
cg00873050	1	32828016	TSSK3;LOC100128071;TSSK3	41.9611	18.334	0.0235931	5.7139	78.2083	13.4861	10.1005	0.183983	-6.4832	33.4553
cg00874605	16	14569598	PARN;PARN	256.74	128.76	0.0481004	2.17517	511.305	104.713	70.5223	0.13984	-34.7136	244.139
cg00874990	7	156409160	0	118.116	42.2247	0.00587859	34.6357	201.597	86.314	22.4627	0.000184014	41.904	130.724
cg00875960	19	12267308	ZNF625	121.848	59.0301	0.0408487	5.1419	238.553	68.7999	32.0944	0.0337871	5.34751	132.252
cg00875989	18	44774054	0	111.677	39.276	0.00513274	34.0257	189.327	58.5417	21.4237	0.00709489	16.1859	100.898
cg00876191	3	107809116	CD47;CD47;CD47	-482.201	192.816	0.0135428	-863.409	-100.994	-148.181	106.54	0.166477	-358.816	62.4537
cg00876501	4	99850885	EIF4E;EIF4E;EIF4E;EIF4E;EIF4E	-35.6019	14.0926	0.0126406	-63.4637	-7.74003	-1.63931	7.84265	0.834733	-17.1446	13.866
cg00877837	9	131315495	SPTAN1;SPTAN1	-415.452	146.845	0.00535287	-705.773	-125.131	-191.785	80.5707	0.0186442	-351.077	-32.4923
cg00878163	17	56565644	HSF5;HSF5	-30.3436	14.3162	0.0358102	-58.6475	-2.03974	-15.4031	7.80895	0.0505233	-30.8418	0.0355956
cg00879547	13	20142949	0	-124.68	60.5051	0.0411879	-244.301	-5.05779	-80.9292	32.723	0.0145894	-145.624	-16.234
cg00881086	3	132441942	NCRNA00119;NPHP3	-328.611	155.69	0.0365782	-636.419	-20.8036	-96.1176	85.6997	0.263969	-265.551	73.3154
cg00882770	6	656719	HUS1B;EXOC2	-75.0909	14.9765	1.58724e-06	-104.7	-45.4815	-40.5327	8.16426	1.97071e-06	-56.6739	-24.3915
cg00882967	21	44484325	CBS	-47.4114	23.1763	0.0426594	-93.2322	-1.59069	-26.0285	12.6122	0.0408877	-50.9635	-1.09349
cg00885005	14	106085457	0	-54.5756	18.5536	0.00382345	-91.2572	-17.894	-20.9746	10.2545	0.042688	-41.2484	-0.700874
cg00885023	17	25309298	0	163.109	59.0811	0.00653966	46.3025	279.915	15.1247	32.9984	0.647414	-50.1149	80.3644
cg00885506	9	116102792	WDR31;WDR31	-539.428	198.57	0.00742883	-932.011	-146.844	-279.74	108.35	0.0108552	-493.953	-65.5268
cg00885606	18	56932993	0	246.585	117.647	0.0378842	13.9907	479.178	87.5028	64.6133	0.177837	-40.2411	215.247
cg00886432	6	32515815	0	43.4793	17.0206	0.0117026	9.8287	77.1299	13.4186	9.41011	0.156101	-5.1857	32.0229
cg00888162	2	38152302	FAM82A1	-431.826	201.537	0.0338696	-830.276	-33.3764	-200.073	110.196	0.0715717	-417.937	17.7916
cg00888336	16	80654763	CDYL2	276.241	111.415	0.0143472	55.9687	496.514	182.827	60.0055	0.00276485	64.1925	301.461
cg00889227	1	205173544	DSTYK;DSTYK	157.263	59.1263	0.0087314	40.3668	274.159	37.9595	32.8307	0.249561	-26.9486	102.868
cg00890208	9	37025102	PAX5	94.5115	26.5972	0.00051881	41.9275	147.096	44.0774	14.6501	0.00311241	15.1133	73.0414
cg00893045	15	66795844	SNORD18A;RPL4;SNORD18B;SNORD16	-78.6876	39.027	0.0456882	-155.846	-1.52916	-33.6788	21.3608	0.11713	-75.9102	8.55268
cg00893522	6	125677906	0	-66.838	31.7724	0.0371974	-129.654	-4.02227	-30.3534	17.3774	0.0828802	-64.7094	4.00272
cg00894134	9	130995828	DNM1;DNM1	-48.6472	23.6781	0.0417849	-95.46	-1.83434	-20.393	12.9674	0.118061	-46.0302	5.24427
cg00896043	19	1228271	STK11	230.779	105.677	0.0306417	21.8494	439.709	115.86	57.669	0.0464551	1.84485	229.874
cg00896220	17	34639327	CCL4L1;CCL4L2	48.8094	15.9806	0.0027013	17.2148	80.404	9.30931	8.9493	0.300027	-8.38393	27.0025
cg00896347	12	39538940	0	-47.488	16.2295	0.00400716	-79.5746	-15.4014	-9.0193	9.06828	0.321647	-26.9478	8.90917
cg00897796	2	161127463	0	333.524	167.681	0.0486452	2.01075	665.038	150.604	91.6741	0.102664	-30.6406	331.849
cg00898111	17	72359190	BTBD17	-49.3756	18.5654	0.00873686	-86.0803	-12.6709	-22.2015	10.1864	0.0309649	-42.3405	-2.06245
cg00898480	17	74641275	ST6GALNAC1	-49.6443	20.1758	0.0150882	-89.533	-9.75554	-22.5089	11.0547	0.0436218	-44.3646	-0.653193
cg00898920	2	241504756	0	-61.4477	30.6051	0.0465929	-121.956	-0.939828	-29.5306	16.7119	0.0794011	-62.5709	3.5098
cg00899907	6	31765567	LSM2	-109.31	53.9885	0.0448015	-216.048	-2.57138	-26.8782	29.7278	0.367473	-85.6517	31.8953
cg00900242	2	200929967	0	-69.6414	28.6646	0.0163857	-126.313	-12.9699	-25.582	15.781	0.107254	-56.7819	5.61786
cg00900704	6	133135564	RPS12;SNORD101	-466.873	224.024	0.0389745	-909.78	-23.9659	-233.773	122.232	0.0578503	-475.434	7.88667
cg00901161	8	22785712	PEBP4	-116.007	46.7483	0.0142659	-208.43	-23.5828	-57.5999	25.5401	0.0256673	-108.094	-7.1058
cg00901320	12	129338534	GLT1D1	64.3574	31.1725	0.0408104	2.72772	125.987	29.2079	17.0465	0.0888484	-4.49401	62.9098
cg00901675	13	30728236	0	-55.4959	25.8564	0.0335718	-106.615	-4.37645	-23.5761	14.1645	0.0982589	-51.5801	4.42787
cg00901787	16	23606999	NDUFAB1	-163.012	79.9126	0.0432428	-321.004	-5.02056	-103.535	43.2642	0.0180329	-189.071	-17.9999
cg00902417	17	15492168	CDRT1	51.652	15.0116	0.000764798	21.9731	81.3308	20.0715	8.33892	0.0173891	3.58504	36.558
cg00904578	17	63009964	GNA13	170.281	74.8549	0.0244362	22.2893	318.274	57.1646	41.2094	0.167594	-24.3087	138.638
cg00906183	17	79650926	HGS;ARL16;ARL16	-382.09	156.047	0.0155793	-690.604	-73.5765	-165.41	85.6062	0.0553522	-334.658	3.83826
cg00906973	6	10419835	TFAP2A	96.6139	34.6005	0.0059663	28.2068	165.021	46.4441	18.949	0.0154782	8.98088	83.9074
cg00907204	7	92461971	CDK6;CDK6	-261.63	108.514	0.0172053	-476.168	-47.0909	-118.345	59.4454	0.0484481	-235.872	-0.817951
cg00907661	13	22034728	ZDHHC20	-73.1928	28.9061	0.0124423	-130.342	-16.0439	-7.86149	16.0769	0.625612	-39.6463	23.9234
cg00907810	7	131767768	0	130.71	58.4618	0.026946	15.1281	246.292	55.3904	32.0453	0.0861028	-7.96488	118.746
cg00908271	16	81254010	PKD1L2;PKD1L2	82.1006	37.8096	0.0315844	7.3489	156.852	28.5732	20.7846	0.171412	-12.5191	69.6656
cg00908690	14	90135319	0	150.595	64.5411	0.0210555	22.9936	278.196	16.8678	35.7796	0.638062	-53.8703	87.606
cg00909514	1	200860534	C1orf106	38.6967	13.4736	0.0047131	12.0588	65.3347	18.2202	7.38821	0.0148664	3.61336	32.8271
cg00910503	17	80393666	HEXDC	-153.936	60.0196	0.0113781	-272.598	-35.2736	-122.223	31.7929	0.000182788	-185.08	-59.3671
cg00910695	8	109095568	RSPO2;RSPO2	70.9428	35.0022	0.0445801	1.74168	140.144	29.7976	19.1653	0.12226	-8.09331	67.6885
cg00910715	2	132218639	0	74.5674	36.5029	0.0429507	2.39918	146.736	48.2651	19.7465	0.0157591	9.22523	87.305
cg00910893	15	78286548	LOC91450	-82.7452	39.4742	0.0378653	-160.788	-4.70262	-30.9718	21.6638	0.155044	-73.8023	11.8588
cg00912580	2	135169533	MGAT5	86.2333	39.8605	0.0322097	7.42692	165.04	23.9978	21.9633	0.276433	-19.4249	67.4205
cg00912738	8	1103240	0	45.3248	22.3052	0.0440418	1.2263	89.4234	11.1635	12.2828	0.364979	-13.1203	35.4474
cg00913604	16	66958650	RRAD;RRAD	68.4061	31.1787	0.0298848	6.76409	130.048	25.0221	17.1307	0.146348	-8.8461	58.8903
cg00914384	2	5593580	0	-164.204	30.03	2.0308e-07	-223.575	-104.833	-69.5245	17.0215	7.39888e-05	-103.177	-35.872
cg00914626	2	231917838	0	-367.145	180.216	0.0435095	-723.442	-10.8476	-125.347	98.9745	0.207454	-321.024	70.3312
cg00914781	1	47902275	FOXD2;FOXD2	-373.342	156.189	0.0181641	-682.135	-64.5487	-159.008	85.6876	0.0656034	-328.417	10.4012
cg00915663	13	41581930	ELF1	-39.294	14.6635	0.00825214	-68.2845	-10.3035	-24.4151	7.91945	0.00246936	-40.0723	-8.75797
cg00916439	6	31509424	BAT1;SNORD84;BAT1	104.545	43.8051	0.0183416	17.9404	191.15	3.65894	24.3225	0.880638	-44.4279	51.7458
cg00917094	4	164396383	TKTL2	159.685	63.2842	0.0127434	34.5688	284.801	60.0784	34.8539	0.086966	-8.82969	128.986
cg00917413	7	116138591	CAV2;CAV2	-10.2818	4.95916	0.0399778	-20.0863	-0.47728	-1.5312	2.73747	0.576818	-6.94332	3.88093
cg00917437	14	55879046	KIAA0831	60.6575	25.941	0.0207881	9.37079	111.944	39.4158	14.0026	0.00558328	11.7318	67.0997
cg00917569	16	51187388	0	-53.9948	25.3593	0.0349884	-104.132	-3.85811	-12.062	13.9883	0.390003	-39.7177	15.5937
cg00917847	14	95047591	SERPINA5	-35.7035	14.5481	0.015348	-64.4658	-6.94122	#N/A	#N/A	#N/A	#N/A	#N/A
cg00918522	4	175132871	0	135.469	59.0175	0.0231964	18.7878	252.149	49.8734	32.4511	0.12658	-14.2841	114.031
cg00918944	9	35908117	LOC158376	29.5384	13.9329	0.035766	1.99231	57.0845	16.4291	7.57867	0.0318635	1.4457	31.4126
cg00919055	5	149546946	CDX1	-45.9852	17.5422	0.00972494	-80.6671	-11.3033	-16.5261	9.67997	0.0899922	-35.664	2.61168
cg00919411	6	28584078	0	50.63	23.4361	0.0324481	4.29564	96.9643	40.1334	12.5163	0.00166501	15.3881	64.8788
cg00920254	6	44189984	SLC29A1;SLC29A1;SLC29A1;SLC29A1;SLC29A1	38.5151	19.3648	0.0486592	0.229795	76.8005	22.4634	10.5187	0.0344549	1.66737	43.2595
cg00920424	3	127172519	0	-82.9223	26.6319	0.00224132	-135.575	-30.2695	#N/A	#N/A	#N/A	#N/A	#N/A
cg00920691	19	12075601	ZNF763	139.225	60.9233	0.0238002	18.7768	259.674	32.2247	33.665	0.340108	-34.3328	98.7822
cg00920960	X	122993419	XIAP	-40.7622	19.5051	0.0384421	-79.3248	-2.19967	-11.5666	10.737	0.283215	-32.7943	9.66108
cg00921454	1	54851622	SSBP3;SSBP3;SSBP3	337.61	145.26	0.0215547	50.4236	624.796	112.447	80.0172	0.162152	-45.7515	270.645
cg00921682	19	42081255	CEACAM21;CEACAM21	-135.541	59.3451	0.0238794	-252.869	-18.2125	-55.8583	32.5589	0.0884458	-120.229	8.51234
cg00921930	8	30059859	0	-49.512	16.8063	0.00377114	-82.739	-16.285	-25.6555	9.17468	0.00589559	-43.7943	-7.51668
cg00922200	7	83742233	SEMA3A	-77.317	38.4279	0.0461386	-153.291	-1.34291	-35.6348	21.0027	0.0919801	-77.1584	5.88869
cg00922727	6	109415123	C6orf182;SESN1	-285.412	113.945	0.0133975	-510.687	-60.1373	-80.2276	63.034	0.20521	-204.849	44.3939
cg00922857	1	77484471	ST6GALNAC5	188.125	72.4288	0.0103977	44.9291	331.32	79.4322	39.8014	0.0479053	0.742709	158.122
cg00923807	3	9834540	ARPC4;ARPC4;ARPC4;ARPC4;TADA3;TADA3	-455.661	186.61	0.0158622	-824.6	-86.7231	-272.969	101.119	0.00780061	-472.886	-73.0516
cg00924459	6	133137262	RPS12;SNORD100;SNORA33	-46.502	18.4106	0.012656	-82.9007	-10.1033	-21.3697	10.0867	0.0358906	-41.3117	-1.4277
cg00925054	1	85220019	0	247.286	112.092	0.0290075	25.6739	468.899	91.4778	61.5828	0.139674	-30.2747	213.23
cg00925339	6	86162725	NT5E	-82.2266	23.2729	0.000556748	-128.238	-36.2148	-37.4974	12.8353	0.00406333	-62.8735	-12.1213
cg00928596	16	14403022	MIR365-1	47.0568	18.2908	0.0111319	10.8949	83.2186	21.6175	10.0236	0.032741	1.80019	41.4347
cg00930455	7	96654548	DLX5	-77.203	34.4515	0.026606	-145.316	-9.09045	-44.5292	18.7115	0.0186712	-81.5229	-7.53553
cg00930618	18	74088820	ZNF516	83.2874	36.9148	0.0256076	10.3048	156.27	26.0317	20.3371	0.202657	-14.1758	66.2393
cg00933411	8	13373090	DLC1;DLC1	-63.7017	18.84	0.000935696	-100.949	-26.4539	-34.3537	10.2628	0.00104787	-54.6438	-14.0635
cg00933696	16	11327141	0	-577.072	224.366	0.011153	-1020.66	-133.489	-196.745	123.869	0.114468	-441.641	48.1508
cg00934066	14	68882780	RAD51L1;RAD51L1;RAD51L1	121.392	59.8352	0.0443769	3.09485	239.69	53.0011	32.7401	0.107732	-11.7279	117.73
cg00934120	8	144467828	0	48.4944	20.5021	0.0193849	7.96077	89.0281	3.76288	11.3762	0.741314	-18.7284	26.2542
cg00934232	8	104185332	BAALC;BAALC	-56.1	26.7997	0.0381252	-109.084	-3.11563	#N/A	#N/A	#N/A	#N/A	#N/A
cg00934322	6	30854109	DDR1;DDR1	-66.141	27.948	0.019323	-121.396	-10.8864	-42.1273	15.1	0.00600811	-71.9809	-12.2737
cg00934882	6	28832260	0	55.4751	21.1143	0.00956382	13.7311	97.2191	18.8929	11.6642	0.10754	-4.16784	41.9536
cg00934987	17	56605468	SEPT4;SEPT4;SEPT4	-92.6257	39.0613	0.0190879	-169.852	-15.3994	-49.8002	21.2725	0.0206403	-91.857	-7.74334
cg00935421	16	87991419	BANP;BANP	68.1211	30.6629	0.0279147	7.49896	128.743	36.2859	16.7031	0.0315082	3.26302	69.3087
cg00935887	2	242844000	0	-34.9661	15.9555	0.0300708	-66.511	-3.42121	-7.83867	8.80783	0.375011	-25.2522	9.57489
cg00935967	1	3822762	LOC100133612	-75.8312	35.2905	0.0333727	-145.602	-6.05997	-13.2076	19.4918	0.499144	-51.7439	25.3287
cg00936904	4	190731885	0	-29.2657	12.8759	0.024554	-54.722	-3.80946	-1.30556	7.13595	0.855097	-15.4137	12.8026
cg00936911	1	210415937	SERTAD4	-236.25	116.537	0.0445348	-466.65	-5.84965	-2.72674	64.3581	0.966266	-129.966	124.513
cg00937175	21	46850594	COL18A1	-74.0408	26.2997	0.00557688	-126.037	-22.0449	-50.2583	14.0889	0.000494429	-78.1127	-22.4039
cg00937568	21	34602128	IFNAR2;IFNAR2;IFNAR2	-193.117	86.4235	0.0270321	-363.981	-22.253	-83.0696	47.3565	0.0815957	-176.696	10.5567
cg00938819	9	126807511	0	-66.5347	29.0463	0.0234781	-123.961	-9.1085	10.1742	16.0813	0.527979	-21.6193	41.9677
cg00939432	22	29977677	NIPSNAP1	52.1297	25.5682	0.0433474	1.57989	102.679	17.6798	14.0433	0.210144	-10.0846	45.4441
cg00940248	16	81929358	PLCG2	340.305	161.354	0.03672	21.2994	659.311	139.451	88.4317	0.117068	-35.3836	314.285
cg00940891	4	1006016	FGFRL1;FGFRL1;FGFRL1	-319.892	157.363	0.0439599	-631.006	-8.77714	-8.77969	86.9083	0.919677	-180.602	163.043
cg00940941	8	120257063	MAL2	-71.2187	29.7192	0.0178786	-129.975	-12.4622	-25.9874	16.3586	0.114405	-58.3292	6.35448
cg00942552	3	193775686	0	54.9671	26.5175	0.0400193	2.54045	107.394	25.5708	14.4938	0.0798687	-3.08414	54.2258
cg00943124	16	1705667	CRAMP1L	176.645	71.1299	0.0141932	36.0178	317.273	85.2352	38.9001	0.0300961	8.32771	162.143
cg00944304	15	40738072	BAHD1	-94.7065	37.3792	0.0123889	-168.607	-20.8058	-41.4054	20.5114	0.0454327	-81.9574	-0.853303
cg00944433	1	107599041	PRMT6	-63.7934	19.0949	0.00107096	-101.545	-26.0417	-14.3137	10.7323	0.184467	-35.5319	6.90461
cg00945260	16	1104925	0	-49.8164	25.0986	0.0491183	-99.4378	-0.195065	-3.7761	13.849	0.785515	-31.1564	23.6042
cg00946535	17	73632574	RECQL5;LOC643008;LOC643008	-135.695	63.3583	0.0339483	-260.957	-10.4319	-26.0884	34.9786	0.457015	-95.2429	43.0661
cg00946960	10	14470897	0	-58.9272	19.94	0.00366708	-98.3497	-19.5047	-47.3259	10.4478	1.25364e-05	-67.9818	-26.6699
cg00946992	14	29227969	0	133.027	32.3635	6.69614e-05	69.0425	197.011	64.4197	17.8366	0.000423032	29.1559	99.6835
cg00947885	1	146521800	0	301.226	105.116	0.00480386	93.406	509.045	161.654	57.2642	0.00545221	48.4395	274.868
cg00948520	16	4000652	0	36.4451	18.3684	0.0491986	0.129669	72.7605	-0.731312	10.1378	0.942596	-20.7743	19.3117
cg00948524	17	29297757	RNF135;RNF135	133.197	48.3595	0.00666336	37.5872	228.806	57.7897	26.5821	0.0313857	5.23537	110.344
cg00948664	3	48935316	SLC25A20	-51.5435	24.4328	0.0366725	-99.8485	-3.23846	-16.1483	13.44	0.231584	-42.72	10.4234
cg00948900	9	137997205	OLFM1	-63.6235	31.4167	0.044753	-125.736	-1.51096	-13.0384	17.3146	0.452697	-47.2702	21.1935
cg00950004	1	154165673	TPM3	-60.8772	30.5936	0.0485533	-121.362	-0.39206	-16.0337	16.8323	0.342455	-49.312	17.2445
cg00951213	8	1585929	DLGAP2	-23.1619	11.2855	0.0419967	-45.4739	-0.84997	-9.36175	6.18429	0.132332	-21.5884	2.86492
cg00954167	7	46699167	0	-41.59	15.3414	0.00754886	-71.9207	-11.2592	-31.1437	8.15274	0.000199893	-47.2621	-15.0253
cg00954382	4	156128904	NPY2R	57.4609	24.1406	0.0186475	9.73369	105.188	40.893	12.9503	0.0019482	15.2895	66.4965
cg00954633	1	7621849	CAMTA1	-76.1143	32.6681	0.0212396	-140.701	-11.5277	-19.8811	18.0455	0.272475	-55.558	15.7959
cg00956423	6	30029760	ZNRD1;NCRNA00171;ZNRD1	-76.8187	35.0087	0.0298648	-146.033	-7.60456	-36.2478	19.1374	0.060277	-74.0835	1.58788
cg00956679	14	77462606	0	256.224	108.792	0.0199026	41.1359	471.313	159.401	58.8582	0.00760843	43.035	275.767
cg00957886	8	66700638	PDE7A;PDE7A	-133.416	53.9978	0.0146829	-240.173	-26.6595	-62.7003	29.5551	0.0356437	-121.132	-4.26834
cg00957901	4	41614842	LIMCH1;LIMCH1;LIMCH1;LIMCH1;LIMCH1	-57.2417	25.3383	0.0254222	-107.337	-7.14656	-42.3552	13.5775	0.00219996	-69.1985	-15.5118
cg00958311	22	32021249	PISD	156.163	75.0029	0.0391547	7.87782	304.447	72.0992	41.003	0.0808664	-8.96587	153.164
cg00958927	1	175162553	KIAA0040;KIAA0040;KIAA0040;KIAA0040	-35.1941	16.7404	0.0373136	-68.2907	-2.0974	-30.9663	8.8772	0.00065007	-48.517	-13.4156
cg00959334	22	21823558	0	-121.055	41.082	0.00376385	-202.276	-39.8338	-9.62977	23.0306	0.676494	-55.1625	35.903
cg00959616	12	128866668	TMEM132C	25.6953	12.024	0.0343352	1.92332	49.4674	25.5131	6.29161	8.28225e-05	13.0743	37.952
cg00960857	10	133938631	JAKMIP3	90.2101	40.988	0.0293823	9.1746	171.246	#N/A	#N/A	#N/A	#N/A	#N/A
cg00960906	5	31769846	0	-79.9427	35.8126	0.027187	-150.746	-9.13916	-56.6833	19.2505	0.00378864	-94.7426	-18.6241
cg00961292	3	196046080	TCTEX1D2	365.164	169.17	0.0325892	30.7055	699.623	87.3542	93.3119	0.350807	-97.1285	271.837
cg00961450	4	26343960	RBPJ;RBPJ;RBPJ;RBPJ	-186.558	49.767	0.000259314	-284.95	-88.1662	-83.2153	27.5324	0.00298256	-137.648	-28.7821
cg00961617	17	37782380	PPP1R1B	-53.4555	21.2634	0.0130704	-95.4944	-11.4165	-18.1171	11.7331	0.12482	-41.3141	5.07984
cg00961940	17	76876995	TIMP2	53.9159	25.0766	0.0332693	4.33816	103.494	10.937	13.8425	0.430806	-16.4304	38.3044
cg00962466	14	19829406	0	52.8902	23.4389	0.0255879	6.55017	99.2302	39.8338	12.5445	0.00184054	15.0327	64.6349
cg00962635	X	99986352	SYTL4;SYTL4	49	18.2959	0.00828777	12.8281	85.1719	24.1226	10.0052	0.017206	4.34173	43.9035
cg00962913	1	179712281	FAM163A	159.994	70.7585	0.0252931	20.1007	299.887	77.3629	38.6637	0.0473346	0.922689	153.803
cg00964918	9	134350332	BAT2L1	320.729	122.503	0.00981405	78.5342	562.924	146.805	67.1579	0.0304803	14.03	279.58
cg00965110	16	14724468	PARN;PARN	39.5423	18.7764	0.0369933	2.4203	76.6644	22.9425	10.1984	0.0260343	2.77962	43.1053
cg00966077	16	1401335	C16orf42;GNPTG	-235.661	105.337	0.0268528	-443.917	-27.4044	-112.745	57.5702	0.0521724	-226.564	1.0746
cg00966591	1	20126388	TMCO4;TMCO4	-132.059	56.8624	0.0216517	-244.479	-19.6388	-22.9331	31.4827	0.467563	-85.176	39.3098
cg00967885	5	176054480	SNCB;SNCB	-81.0563	31.6173	0.0114121	-143.565	-18.5472	-23.1141	17.5008	0.18874	-57.714	11.4858
cg00968545	14	21567333	ZNF219;ZNF219;C14orf176;ZNF219;C14orf176	-36.2451	13.7042	0.00910735	-63.339	-9.1511	-8.96704	7.60598	0.240419	-24.0045	6.07039
cg00969405	7	27184441	HOXA5	31.3131	12.5906	0.0140566	6.42076	56.2054	10.2505	6.94937	0.142451	-3.48877	23.9898
cg00971175	19	15224784	SYDE1	272.287	119.033	0.0236653	36.9536	507.621	48.6689	65.8639	0.461186	-81.5476	178.885
cg00971309	6	32809960	PSMB8;PSMB8	-67.5211	25.8295	0.00992503	-118.587	-16.4547	-30.162	14.1713	0.0350558	-58.1794	-2.14466
cg00971369	8	142263802	0	189.735	88.0383	0.0328613	15.6782	363.791	70.0338	48.349	0.149712	-25.5548	165.622
cg00972135	14	81686133	GTF2A1;GTF2A1	-348.999	164.642	0.0357922	-674.505	-23.4924	-176.262	89.8188	0.051697	-353.839	1.31475
cg00972313	10	1531243	ADARB2	49.2904	23.9525	0.0414605	1.93506	96.6457	3.87657	13.2296	0.769939	-22.2791	30.0322
cg00973276	11	113746692	USP28	-487.412	138.272	0.000572671	-760.783	-214.04	-157.335	77.4003	0.0439691	-310.359	-4.3102
cg00974464	21	43254115	PRDM15;PRDM15	216.768	103.276	0.0376198	12.5855	420.95	70.5859	56.7809	0.215899	-41.673	182.845
cg00975589	6	43251298	TTBK1	147.869	58.5699	0.0126967	32.0727	263.664	12.5663	32.5815	0.700313	-51.849	76.9816
cg00976658	16	3989231	0	-840.742	272.066	0.00241341	-1378.63	-302.854	-244.297	151.661	0.109473	-544.138	55.5447
cg00977256	18	77793479	C18orf22	-384.525	186.801	0.0413993	-753.841	-15.2086	-63.3485	103.069	0.539802	-267.122	140.424
cg00977293	17	13994507	COX10	341.192	145.447	0.0203892	53.6349	628.75	90.6263	80.3475	0.261279	-68.225	249.478
cg00977805	1	205197845	TMCC2	-408.875	177.365	0.0226212	-759.535	-58.2144	-173.525	97.2602	0.076569	-365.813	18.764
cg00978475	2	233445797	0	312.191	140.91	0.0283386	33.6043	590.777	178.826	76.5564	0.0209176	27.4701	330.182
cg00979223	11	67290502	CABP2;CABP2	226.186	89.0051	0.0121347	50.2176	402.153	113.258	48.6193	0.0212641	17.1345	209.38
cg00981357	16	88635380	ZC3H18	213.679	104.56	0.0428678	6.95866	420.4	#N/A	#N/A	#N/A	#N/A	#N/A
cg00981795	10	50606683	0	207.461	84.4378	0.0152342	40.5231	374.399	161.928	44.9029	0.000431288	73.1526	250.704
cg00981945	1	173977793	0	63.2278	28.327	0.0271994	7.2237	119.232	18.342	15.6143	0.242113	-12.5284	49.2124
cg00982136	2	201726139	CLK1;CLK1;CLK1;CLK1	-45.3122	19.3957	0.0209003	-83.6586	-6.96582	-25.7549	10.539	0.0157784	-46.5911	-4.91878
cg00982214	1	202614080	SYT2;SYT2	-99.9786	45.05	0.0280766	-189.045	-10.9124	-8.88386	24.9382	0.7222	-58.188	40.4202
cg00983608	7	148990325	ZNF783	-42.466	18.9312	0.0264561	-79.8939	-5.03804	-28.1412	10.215	0.00665227	-48.3369	-7.94547
cg00984060	22	40081520	CACNA1I;CACNA1I	-63.643	26.4341	0.0173598	-115.905	-11.3814	#N/A	#N/A	#N/A	#N/A	#N/A
cg00984370	22	50946470	LMF2;NCAPH2;NCAPH2	-407.879	151.408	0.00792567	-707.22	-108.537	-237.38	82.1088	0.00445256	-399.714	-75.047
cg00984540	7	155589293	0	-67.2833	24.3108	0.0064106	-115.347	-19.2195	-11.9259	13.5528	0.380387	-38.7204	14.8686
cg00984696	3	124128381	KALRN;KALRN	-84.7691	35.9255	0.0196765	-155.796	-13.7426	-36.2801	19.703	0.0676877	-75.2341	2.6739
cg00984967	1	182354972	GLUL;GLUL;GLUL	181.41	88.8203	0.0429852	5.8073	357.012	21.5894	49.0282	0.660366	-75.3421	118.521
cg00985086	5	94620134	MCTP1	-250.807	115.379	0.0314039	-478.918	-22.6965	-42.1557	63.7555	0.509565	-168.204	83.8923
cg00987278	6	90529715	MDN1	-356.377	156.676	0.0244488	-666.134	-46.6208	-108.682	86.3571	0.2103	-279.415	62.0508
cg00987513	1	145413337	HFE2;HFE2;HFE2;HFE2;HFE2;HFE2;HFE2;HFE2	-101.298	44.1901	0.0233781	-188.664	-13.9317	-59.0192	23.9879	0.0150967	-106.445	-11.5937
cg00987534	7	73207968	0	-72.575	24.6773	0.0038297	-121.363	-23.7867	-2.27853	13.8398	0.869469	-29.6406	25.0836
cg00987558	16	2069444	NPW	156.336	73.4318	0.0350049	11.1574	301.515	36.4739	40.4956	0.3693	-43.588	116.536
cg00987630	7	2393812	EIF3B;EIF3B	-253.983	102.193	0.0141208	-456.025	-51.9418	-123.77	55.8695	0.0283516	-234.227	-13.3134
cg00988056	14	106374554	0	28.4729	6.89059	6.15587e-05	14.8498	42.0959	9.12133	3.89736	0.0206762	1.41604	16.8266
cg00988350	1	24126048	GALE;GALE;GALE;GALE	-117.752	43.6787	0.0078813	-204.108	-31.3973	-51.2225	23.9974	0.0345435	-98.6667	-3.7784
cg00988678	X	119005603	RNF113A;NDUFA1;RNF113A	-186.04	78.8936	0.0197515	-342.017	-30.0631	-55.695	43.5346	0.202899	-141.765	30.3753
cg00989217	21	33651492	C21orf45	-421.077	151.748	0.00627739	-721.09	-121.063	-125.214	84.1786	0.139137	-291.64	41.2116
cg00990740	21	39871287	ERG;ERG;ERG;ERG	51.1867	23.7709	0.0330053	4.19038	98.1829	27.5543	12.9438	0.0350242	1.96375	53.1449
cg00990884	10	94608189	EXOC6;EXOC6	-119.113	59.5199	0.0473007	-236.787	-1.43892	-40.3516	32.6809	0.219004	-104.963	24.2602
cg00991871	1	214358938	0	57.5059	27.9242	0.0413132	2.2982	112.714	-0.0643746	15.4284	0.996677	-30.5671	30.4383
cg00992297	5	141061943	ARAP3	185.803	46.5888	0.000106844	93.6948	277.912	71.7014	26.0661	0.00673222	20.1672	123.236
cg00993388	19	47505824	GRLF1	108.904	40.3719	0.00784432	29.0869	188.722	77.3695	21.57	0.000461526	34.7244	120.014
cg00994491	5	17522582	0	286.014	121.308	0.01977	46.1817	525.847	103.881	66.7544	0.121925	-28.0957	235.858
cg00994876	2	242663243	ING5	267.43	101.702	0.00950609	66.3592	468.5	111.704	55.9183	0.0476951	1.15028	222.257
cg00994984	13	113973528	LAMP1	105.625	53.1036	0.0486452	0.636796	210.614	36.666	29.147	0.210497	-20.9591	94.2911
cg00995220	6	56259582	0	-155.37	68.514	0.0248779	-290.826	-19.9141	-59.0612	37.6432	0.118911	-133.484	15.3614
cg00995988	9	130495533	TOR2A;TOR2A;TOR2A;TOR2A	403.357	122.633	0.0012712	160.905	645.809	192.249	67.3512	0.00496712	59.0921	325.406
cg00996925	1	172171825	DNM3;DNM3	139.205	52.3368	0.00873115	35.732	242.677	72.7533	28.5445	0.0118881	16.3194	129.187
cg00997174	X	56756686	LOC550643	52.3796	23.7734	0.0292091	5.37836	99.3808	26.7402	12.9674	0.041047	1.10288	52.3775
cg00997604	8	43146894	POTEA;POTEA	-37.6933	18.1756	0.0399264	-73.6274	-1.75914	-20.059	9.90016	0.0446515	-39.6321	-0.485809
cg00997931	1	207221038	YOD1	138.093	59.0375	0.0207465	21.3724	254.813	90.662	31.8488	0.00508329	27.6953	153.629
cg00998372	2	105483497	0	146.873	33.5221	2.2966e-05	80.5977	213.148	67.8165	18.5944	0.00037314	31.0543	104.579
cg00998387	8	65281572	0	93.0248	46.0546	0.0453035	1.97246	184.077	49.6214	25.0832	0.0498605	0.0306469	99.2122
cg00999163	1	47799638	CMPK1;CMPK1	-11.3017	5.60529	0.0456853	-22.3837	-0.219784	-6.86106	3.04028	0.0255745	-12.8719	-0.85026
cg00999595	20	40320537	0	184.947	90.1837	0.0421532	6.64926	363.245	102.471	49.0627	0.0385579	5.47091	199.47
cg00999904	2	3704751	ALLC	170.829	75.189	0.0246111	22.1761	319.481	67.2491	41.2856	0.105588	-14.3748	148.873
cg01001097	1	36854308	0	202.486	96.8803	0.038421	10.948	394.023	48.2726	53.3952	0.367515	-57.2926	153.838
cg01001959	X	55935071	0	-51.4932	18.1272	0.00517433	-87.3317	-15.6546	-7.96366	10.1252	0.432891	-27.9816	12.0543
cg01002508	1	245926956	SMYD3;SMYD3	315.971	150.69	0.037807	18.0493	613.893	158.696	82.2156	0.0555991	-3.84888	321.24
cg01002570	2	45870238	0	266.239	126.857	0.037636	15.4361	517.041	107.029	69.5434	0.126057	-30.4624	244.52
cg01004805	X	71458680	ERCC6L;PIN4	-63.5255	21.4428	0.00358597	-105.919	-21.1319	-38.6259	11.5809	0.0010909	-61.5219	-15.7299
cg01004966	22	19156224	0	143.349	63.3143	0.0251057	18.1733	268.525	91.9859	34.2168	0.0080527	24.3374	159.634
cg01005506	10	64565768	ADO;ADO	-53.6539	25.5298	0.0373781	-104.128	-3.18015	-12.4529	14.0747	0.377799	-40.2794	15.3736
cg01006077	7	100965198	RABL5;RABL5;RABL5;RABL5	-331.853	167.533	0.0495708	-663.075	-0.631346	-224.168	90.4998	0.01444	-403.091	-45.2448
cg01007768	16	66586407	CKLF;CKLF;CKLF;CKLF;CKLF	-366.881	170.216	0.0328415	-703.407	-30.355	-238.714	91.9913	0.0104674	-420.586	-56.8426
cg01009686	X	77166354	ATP7A	-34.4865	15.2751	0.0255119	-64.6861	-4.28684	-17.9163	8.32809	0.0331678	-34.3814	-1.45123
cg01010285	2	70176103	0	286.782	89.0196	0.00158565	110.786	462.779	107.638	49.3888	0.0309736	9.99416	205.283
cg01010931	16	3778708	CREBBP;CREBBP	36.7299	18.2802	0.0464299	0.589065	72.8708	-2.03746	10.0913	0.840286	-21.9886	17.9137
cg01012559	11	18231021	LOC494141;LOC494141;LOC494141	38.0143	17.7761	0.0342117	2.86995	73.1586	17.3609	9.72268	0.0763278	-1.86137	36.5831
cg01012572	5	16785051	MYO10	-42.2431	19.9156	0.0356748	-81.6173	-2.86898	-23.8828	10.8268	0.0290224	-45.288	-2.47754
cg01013600	19	49141177	DBP;SEC1	-411.636	135.358	0.00281472	-679.247	-144.026	-113.767	75.4635	0.133915	-262.963	35.4279
cg01014087	17	8621685	0	127.421	63.8407	0.0478827	1.20439	253.637	73.511	34.6891	0.035844	4.9288	142.093
cg01014113	8	144668641	EEF1D;EEF1D;EEF1D;EEF1D;EEF1D;EEF1D;EEF1D	342.794	132.654	0.0107867	80.5292	605.059	140.711	72.9461	0.0557579	-3.50752	284.929
cg01015359	2	190788030	0	-98.458	49.6466	0.0493042	-196.612	-0.304008	-29.0578	27.2906	0.28882	-83.0128	24.8972
cg01015507	4	7757947	LOC84740	-81.1403	38.3976	0.0363612	-157.054	-5.22618	-29.92	21.0804	0.158026	-71.5971	11.7571
cg01015769	2	583975	0	-67.781	26.3041	0.011006	-119.786	-15.7765	-37.3705	14.3092	0.00999311	-65.6605	-9.08054
cg01015879	11	110167749	RDX	-317.379	139.751	0.0246709	-593.675	-41.0834	-132.035	76.6507	0.0871781	-283.577	19.5079
cg01016169	12	51441443	LETMD1;LETMD1	-123.276	37.4298	0.0012529	-197.277	-49.2756	-50.1538	20.7194	0.0167755	-91.1172	-9.19043
cg01016533	16	31123892	BCKDK;BCKDK	197.618	87.3202	0.0251655	24.9812	370.254	69.9996	48.0293	0.147235	-24.9569	164.956
cg01017257	1	15059738	KIAA1026;KIAA1026	45.1537	18.2247	0.0144163	9.12249	81.1849	12.8631	10.0769	0.203892	-7.05938	32.7856
cg01017774	3	37284599	GOLGA4	-407.387	173.995	0.0206236	-751.383	-63.3901	-175.713	95.3973	0.0676043	-364.319	12.8923
cg01018117	6	32707456	0	-56.6341	24.9966	0.0250056	-106.054	-7.21455	5.27362	13.8463	0.703878	-22.1013	32.6485
cg01020263	16	50732073	NOD2	-129.477	61.2663	0.0363449	-250.604	-8.35026	-43.8696	33.6731	0.194779	-110.443	22.7039
cg01020413	2	66810487	0	160.346	35.0328	1.03068e-05	91.0843	229.608	73.7273	19.4736	0.000226386	35.2269	112.228
cg01021224	5	35049428	AGXT2	138.03	58.5764	0.0198392	22.2207	253.838	35.5005	32.3721	0.274682	-28.5009	99.5018
cg01022189	1	245314273	0	46.0346	14.4656	0.00179988	17.4354	74.6339	8.58292	8.12148	0.292415	-7.47369	24.6395
cg01023593	19	58962093	ZNF324B	142.212	56.3749	0.0127672	30.7559	253.668	48.2599	31.1098	0.123092	-13.2457	109.766
cg01023827	8	144387696	0	166.821	79.1273	0.0367896	10.3824	323.26	57.6239	43.4775	0.187206	-28.3334	143.581
cg01023967	14	87040761	0	226.015	113.836	0.0490492	0.954648	451.074	123.401	61.9585	0.0483533	0.90535	245.896
cg01024069	14	104158878	KLC1;KLC1	290.41	131.76	0.0291517	29.9137	550.906	95.1118	72.5097	0.191765	-48.2438	238.467
cg01024473	1	32664981	CCDC28B	-42.3416	17.8848	0.0192787	-77.7008	-6.98238	-4.98946	9.91916	0.615746	-24.6002	14.6213
cg01024668	15	69099680	C15orf28;ANP32A	351.772	157.85	0.0274404	39.6936	663.85	174.352	86.1819	0.0449694	3.96587	344.738
cg01024728	10	70782572	0	213.272	91.8046	0.0216141	31.7693	394.774	86.3309	50.4003	0.0889437	-13.3131	185.975
cg01024962	14	31389792	STRN3;STRN3	143.961	51.7362	0.00613736	41.6753	246.246	23.4549	28.8616	0.417788	-33.606	80.5158
cg01025233	5	72732060	0	116.769	30.5658	0.00019973	56.3389	177.199	63.9725	16.6265	0.000180595	31.1011	96.8439
cg01025720	13	113346439	ATP11A;ATP11A	134.982	67.7475	0.0482689	1.04143	268.922	43.714	37.2129	0.242109	-29.858	117.286
cg01025774	5	42944457	0	-33.1778	15.5717	0.0348659	-63.9638	-2.39173	-16.7492	8.49526	0.0506268	-33.5448	0.0463426
cg01026270	15	29863964	FAM189A1	64.1793	23.8794	0.00806836	16.9684	111.39	33.1103	13.0322	0.0121553	7.34486	58.8758
cg01026796	5	54602543	DHX29;SKIV2L2	-77.1171	37.9311	0.0439342	-152.109	-2.1252	-6.86518	20.9414	0.743532	-48.2675	34.5371
cg01027397	6	28554788	SCAND3;SCAND3	-106.666	44.6594	0.0182543	-194.96	-18.3719	-68.9913	24.1044	0.00485371	-116.647	-21.3357
cg01027519	4	8645949	0	-70.191	32.4093	0.0320225	-134.266	-6.11614	-39.9628	17.6134	0.0248043	-74.7855	-5.1402
cg01027805	14	21566863	ZNF219;C14orf176;ZNF219;ZNF219	-340.268	119.967	0.00524066	-577.449	-103.087	-182.443	65.3569	0.00597978	-311.657	-53.2293
cg01027976	22	42734612	0	-70.9038	25.8452	0.00687658	-122.001	-19.8065	-22.6455	14.314	0.115894	-50.9451	5.65402
cg01028522	2	69034419	ARHGAP25;ARHGAP25;ARHGAP25;ARHGAP25	449.456	176.616	0.0120172	100.277	798.635	162.763	97.368	0.096831	-29.7385	355.265
cg01028657	15	74315710	PML;PML;PML;PML;PML;PML;PML;PML;PML	164.777	81.9332	0.0462329	2.79089	326.763	48.5914	45.0512	0.282629	-40.4772	137.66
cg01028849	8	65490422	LOC401463	73.7857	36.4513	0.0448487	1.71958	145.852	58.9983	19.5023	0.00295718	20.4413	97.5554
cg01030598	13	24709155	0	-74.4659	27.795	0.00826635	-129.418	-19.5137	-31.7966	15.278	0.0392369	-62.002	-1.59118
cg01034396	13	37494802	SMAD9;SMAD9	155.877	72.9664	0.034395	11.6188	300.136	125.248	38.9468	0.00161525	48.2477	202.248
cg01034737	5	60922384	0	75.7346	31.701	0.0182257	13.0601	138.409	59.3801	16.8734	0.000584407	26.0205	92.7397
cg01035956	5	180627729	TRIM7;TRIM7;TRIM7;TRIM7;TRIM7;TRIM7	57.622	28.2441	0.0432159	1.78198	113.462	9.50853	15.5801	0.542653	-21.2942	40.3113
cg01037726	X	152937549	PNCK;PNCK	-45.4526	21.9148	0.0399053	-88.7793	-2.12594	-38.0198	11.6766	0.00141703	-61.105	-14.9345
cg01037890	10	60937048	PHYHIPL;PHYHIPL	204.396	72.4514	0.00548131	61.1554	347.636	79.0068	39.989	0.0501535	-0.0536195	158.067
cg01039990	X	136510831	0	129.114	55.6494	0.0217795	19.0919	239.136	63.2071	30.4025	0.0394411	3.09974	123.315
cg01040259	17	73314451	GRB2;GRB2	99.7425	45.5	0.0300216	9.78649	189.699	15.0532	25.1562	0.550548	-34.6819	64.7883
cg01040361	8	143580770	BAI1	-47.9353	20.9508	0.0236357	-89.3561	-6.51451	-12.4026	11.5679	0.285493	-35.273	10.4677
cg01040499	8	94657423	0	-199.514	86.3032	0.022249	-370.14	-28.888	#N/A	#N/A	#N/A	#N/A	#N/A
cg01042983	22	20012022	C22orf25	128.038	64.7277	0.0498809	0.0675052	256.008	6.09349	35.7182	0.864785	-64.5233	76.7103
cg01043409	6	26032263	HIST1H3B	-583.31	208.104	0.00578203	-994.743	-171.878	-220.337	114.912	0.0572197	-447.525	6.85121
cg01043583	8	10273726	MSRA;MSRA;MSRA	125.577	56.832	0.0287557	13.2176	237.937	64.3443	30.9965	0.0397364	3.06258	125.626
cg01043681	12	77425602	E2F7	155.041	45.8244	0.000928871	64.4433	245.638	41.4631	25.7054	0.108993	-9.35774	92.284
cg01043865	5	37837978	GDNF	-149.283	59.9476	0.0139359	-267.803	-30.7633	-51.6699	33.0587	0.120316	-117.029	13.6889
cg01043997	6	30689219	TUBB	-124.525	49.5989	0.0131889	-222.584	-26.4649	-53.2083	27.2302	0.0526925	-107.044	0.627293
cg01044961	14	102026525	DIO3	145.851	60.4561	0.017138	26.3257	265.376	64.1034	33.145	0.0551272	-1.42612	129.633
cg01045612	14	100438192	0	-434.329	136.16	0.00175699	-703.524	-165.133	-159.777	75.5643	0.0362487	-309.172	-10.3827
cg01046070	16	74730199	MLKL;MLKL	-36.6586	13.0585	0.0057099	-62.4761	-10.8412	-1.5471	7.30425	0.832565	-15.988	12.8938
cg01046104	19	58095588	ZIK1	69.3423	27.6506	0.0132901	14.6756	124.009	35.4611	15.0905	0.0201758	5.62629	65.2959
cg01047586	2	176933407	0	59.9059	14.2284	4.53805e-05	31.7755	88.0363	30.0261	7.81914	0.000185695	14.5672	45.4849
cg01048962	19	21646470	0	74.8174	27.6994	0.00776595	20.0542	129.581	18.2854	15.388	0.236731	-12.1375	48.7082
cg01049141	13	29105493	0	91.8496	34.802	0.00925198	23.0442	160.655	27.7259	19.2672	0.152376	-10.3663	65.8182
cg01050266	2	239948729	0	-286.315	123.949	0.0223532	-531.368	-41.2618	-69.5066	68.4906	0.311936	-204.916	65.9031
cg01050273	14	101120705	0	-56.8038	20.6742	0.00679444	-97.6779	-15.9298	1.48303	11.5523	0.898036	-21.3564	24.3225
cg01051318	2	27440764	CAD	-202.437	96.2839	0.0372993	-392.796	-12.0788	-51.4863	53.0526	0.333484	-156.374	53.4017
cg01052428	14	105802918	PACS2;PACS2	152.514	70.9599	0.03333	12.2224	292.805	82.0228	38.6405	0.0355372	5.62857	158.417
cg01052805	17	19141677	EPN2;EPN2;EPN2	225.091	103.544	0.0313955	20.3797	429.802	104.96	56.6141	0.0658487	-6.96864	216.889
cg01053087	8	637909	ERICH1	-25.1959	9.6962	0.0103643	-44.3658	-6.026	-12.4817	5.2997	0.0199028	-22.9595	-2.00387
cg01053629	8	40206652	0	244.261	88.2796	0.00642423	69.7272	418.794	122.706	48.2473	0.0120687	27.318	218.093
cg01054023	1	228291177	C1orf35	-268.628	132.149	0.043967	-529.895	-7.36174	#N/A	#N/A	#N/A	#N/A	#N/A
cg01054612	X	50024337	0	-95.0142	43.9776	0.0324348	-181.96	-8.06814	-25.0034	24.242	0.304127	-72.9312	22.9243
cg01054755	5	138728685	LOC389333	-478.119	226.815	0.0368154	-926.544	-29.6942	-202.883	124.227	0.104682	-448.487	42.7211
cg01055386	12	128900228	TMEM132C	243.556	120.695	0.0455071	4.93597	482.176	84.0624	66.2662	0.206704	-46.9494	215.074
cg01055594	2	20190349	WDR35;WDR35	70.0937	28.6071	0.0155104	13.536	126.651	21.0294	15.8023	0.185424	-10.2126	52.2714
cg01055633	16	1240831	CACNA1H;CACNA1H	-51.1422	25.7664	0.049117	-102.084	-0.200558	-15.981	14.157	0.260897	-43.9702	12.0082
cg01055691	3	115376349	GAP43;GAP43	-8.84267	3.80758	0.021654	-16.3705	-1.31488	-3.66797	2.08923	0.0813348	-7.7985	0.462559
cg01055714	10	92631845	RPP30;RPP30	262.398	118.395	0.0282855	28.3245	496.471	114.917	64.8429	0.0785305	-13.281	243.115
cg01055868	3	71307284	FOXP1;FOXP1	161.932	67.2608	0.017364	28.9535	294.91	50.5287	37.1171	0.175596	-22.8539	123.911
cg01057036	20	50700982	ZFP64	237.091	100.287	0.019446	38.8187	435.363	101.447	55.0034	0.0672419	-7.29767	210.192
cg01057742	1	152445050	0	124.572	59.6311	0.0385136	6.67821	242.466	71.5903	32.4007	0.0287627	7.53233	135.648
cg01057962	3	187463312	BCL6;BCL6	-405.018	166.655	0.0163534	-734.504	-75.5308	-162.473	91.5849	0.078234	-343.542	18.595
cg01059116	1	54163070	GLIS1	-42.834	19.3869	0.0287697	-81.163	-4.50505	-15.3163	10.6569	0.152887	-36.3855	5.75294
cg01059398	3	172235808	TNFSF10	51.2937	25.307	0.0445755	1.26036	101.327	16.0407	13.91	0.250802	-11.4601	43.5415
cg01059747	19	3630649	PIP5K1C	160.362	78.7405	0.043576	4.68806	316.036	94.3579	42.7533	0.0289407	9.83226	178.884
cg01060471	10	103911733	NOLC1	-56.7797	27.8332	0.0432304	-111.807	-1.75204	-1.27327	15.3735	0.934111	-31.6674	29.1209
cg01061424	12	132663572	0	82.6751	21.1004	0.000138991	40.9585	124.392	29.8383	11.8331	0.0128027	6.44359	53.233
cg01061944	17	43129736	DCAKD;DCAKD	-294.9	128.022	0.0227225	-548.005	-41.7944	-134.876	70.0726	0.0562812	-273.414	3.66077
cg01062519	17	34122169	MMP28;MMP28	122.594	59.3294	0.0406407	5.29649	239.891	49.8171	32.5118	0.127711	-14.4605	114.095
cg01063768	X	148031758	AFF2;AFF2;AFF2;AFF2;AFF2;AFF2	-97.4403	42.4585	0.0232225	-181.383	-13.4975	-71.8944	22.7443	0.00192769	-116.861	-26.9277
cg01063813	12	57504948	STAT6;STAT6	-115.735	57.874	0.0474597	-230.155	-1.31486	-22.5477	31.8922	0.480743	-85.6003	40.5049
cg01065977	19	18549689	ISYNA1;ISYNA1;ISYNA1	35.9445	16.0828	0.0270039	4.14788	67.7411	31.5051	8.5019	0.000302775	14.6964	48.3138
cg01066179	5	31076758	0	-72.7404	26.6418	0.00714108	-125.413	-20.0682	-53.8459	14.1701	0.000215127	-81.8609	-25.8309
cg01066465	1	31191582	MATN1	-297.33	133.274	0.027274	-560.819	-33.8396	-96.2512	73.3732	0.191734	-241.314	48.8116
cg01066588	16	84655553	0	435.876	131.807	0.00119872	175.286	696.467	174.134	73.0275	0.0184429	29.7543	318.513
cg01066602	7	35299217	0	-76.9332	33.6923	0.0239118	-143.545	-10.3218	#N/A	#N/A	#N/A	#N/A	#N/A
cg01067010	11	132115847	NTM;NTM;NTM;NTM	-60.3021	25.0238	0.017261	-109.776	-10.8286	-33.4301	13.6106	0.0152663	-60.3389	-6.5212
cg01067405	19	54850417	LILRA4;LILRA4	-47.0854	15.2924	0.00250009	-77.3193	-16.8514	-32.1319	8.16133	0.000129494	-48.2673	-15.9965
cg01067626	5	133512870	SKP1;SKP1	-533.316	238.495	0.0269224	-1004.83	-61.7988	-189.567	131.142	0.150549	-448.842	69.7074
cg01067983	6	2961157	SERPINB6	-189.744	91.6643	0.0402915	-370.969	-8.51851	-28.5683	50.5955	0.573222	-128.598	71.4617
cg01068006	1	10534886	PEX14	-233.655	105.052	0.0277381	-441.349	-25.9606	-94.8953	57.6288	0.10187	-208.831	19.0399
cg01068102	11	65620199	SNX32	564.882	272.206	0.0397979	26.717	1103.05	373.549	147.08	0.0121845	82.7636	664.334
cg01069141	11	67398826	TBX10;NUDT8	127.618	46.8158	0.00723112	35.0605	220.175	24.5758	26.068	0.347429	-26.962	76.1136
cg01069159	5	161275865	GABRA1;GABRA1;GABRA1;GABRA1;GABRA1	55.6997	27.6838	0.0461394	0.967221	110.432	36.3826	14.9729	0.0163694	6.78041	65.9847
cg01069311	X	47373245	0	66.0562	32.1788	0.0419555	2.43704	129.675	62.5746	16.9725	0.000323932	29.019	96.1302
cg01069738	3	139236278	RBP1	-55.5691	17.9826	0.00241391	-91.1217	-20.0164	-23.827	9.91428	0.0175576	-43.428	-4.22589
cg01070903	17	77801039	0	-90.0047	41.588	0.0321451	-172.226	-7.78309	-73.2142	22.1655	0.00121406	-117.037	-29.3919
cg01070985	17	1957968	HIC1	-127.745	54.5963	0.0207065	-235.685	-19.8056	-36.8209	30.1334	0.223787	-96.3963	22.7544
cg01072076	5	1930801	0	42.256	19.2225	0.0295731	4.25216	80.2599	25.3648	10.4242	0.0162243	4.75565	45.974
cg01072388	16	85620244	0	78.2198	29.8479	0.00974632	19.2089	137.231	29.4067	16.4541	0.0760686	-3.12384	61.9373
cg01072969	19	51108274	SNAR-F	68.219	27.6484	0.0148166	13.5567	122.881	44.5525	14.9052	0.0033063	15.0841	74.0209
cg01074584	8	41168072	SFRP1	-27.2759	11.0933	0.0151615	-49.2081	-5.34379	-11.8317	6.08579	0.0538829	-23.8636	0.200256
cg01076485	3	171618318	0	180.723	88.9329	0.0440317	4.89808	356.548	71.1451	48.7478	0.146681	-25.2319	167.522
cg01076971	8	97657803	PGCP	-304.601	108.253	0.0056012	-518.623	-90.5795	-170.886	58.821	0.00426741	-287.178	-54.5933
cg01077354	10	135017785	KNDC1	-158.823	38.6733	6.79003e-05	-235.282	-82.364	-88.4165	20.9925	4.51098e-05	-129.92	-46.9132
cg01079019	16	21566602	0	79.9257	29.8017	0.00820072	21.0061	138.845	34.1153	16.3815	0.0391121	1.72814	66.5024
cg01079407	6	162964378	PARK2;PARK2;PARK2	-48.5688	18.6229	0.0100946	-85.3872	-11.7504	-21.9751	10.2127	0.033134	-42.1662	-1.78394
cg01079515	3	195576629	0	-21.7182	10.0218	0.0319203	-41.5319	-1.90443	-14.1963	5.41455	0.00971209	-24.9011	-3.49141
cg01080560	19	2743448	0	77.8704	31.6209	0.0150063	15.3541	140.387	50.1958	17.0614	0.00381695	16.4644	83.9271
cg01080600	2	236443773	AGAP1;AGAP1	238.917	68.0329	0.000599507	104.412	373.421	80.9846	38.0175	0.0349043	5.82194	156.147
cg01080927	6	125341187	RNF217	315.02	146.336	0.0330548	25.706	604.334	132.839	80.1798	0.0998062	-25.6806	291.359
cg01080998	5	87981177	LOC645323	94.2725	45.4438	0.0398654	4.42773	184.117	67.308	24.4608	0.00671424	18.9477	115.668
cg01081083	22	25202766	SGSM1;SGSM1;SGSM1;SGSM1	66.7544	20.7846	0.0016371	25.6621	107.847	32.3758	11.3992	0.00518153	9.83896	54.9126
cg01081091	8	145736896	RECQL4	212.262	84.6127	0.0132608	44.9776	379.545	107.946	46.1883	0.0208522	16.6296	199.263
cg01081400	6	80196224	LCA5;LCA5	-108.701	46.9422	0.0220311	-201.508	-15.8938	-17.8195	25.993	0.494131	-69.209	33.5701
cg01081836	1	149858341	HIST2H2AC;HIST2H2BE	-344.331	148.792	0.0221134	-638.501	-50.161	-140.708	81.6647	0.0870979	-302.163	20.7479
cg01082798	7	82984	0	179.642	89.7263	0.0472045	2.24844	357.036	85.7858	49.0012	0.0821898	-11.0921	182.664
cg01082907	6	168709067	DACT2	-59.185	26.9095	0.02949	-112.387	-5.98335	-33.058	14.6342	0.0254308	-61.9905	-4.12554
cg01083549	16	89168371	ACSF3;ACSF3;ACSF3	85.3621	37.8022	0.0254845	10.6251	160.099	9.06155	20.9341	0.665782	-32.3263	50.4494
cg01083652	15	71629208	THSD4	-108.089	28.2876	0.000199142	-164.015	-52.1625	-39.1004	15.8396	0.0147717	-70.4162	-7.78458
cg01083716	1	230849856	AGT;AGT	84.2107	25.2552	0.00109429	34.2797	134.142	23.5654	14.143	0.097904	-4.39601	51.5268
cg01084435	16	58535556	NDRG4;NDRG4;NDRG4	74.4585	29.1943	0.0118339	16.7397	132.177	56.8476	15.53	0.000355824	26.144	87.5513
cg01085228	10	104179054	PSD;FBXL15	49.116	15.2066	0.00154322	19.0517	79.1803	20.4593	8.40417	0.0161748	3.84378	37.0748
cg01085362	19	31848310	0	142.116	59.8076	0.0188448	23.8732	260.359	22.502	33.1503	0.498394	-43.038	88.042
cg01086075	20	42296427	MYBL2	-67.6398	19.8985	0.000880476	-106.98	-28.2994	-13.859	11.2083	0.218348	-36.0184	8.30052
cg01086446	5	161273853	GABRA1;GABRA1;GABRA1	82.1787	27.6647	0.00349969	27.484	136.873	50.5694	14.9261	0.000914556	21.0596	80.0791
cg01086526	5	3188191	0	169.971	70.495	0.0172011	30.5986	309.343	7.36211	39.1559	0.851133	-70.0512	84.7754
cg01087287	X	134136248	0	49.2379	21.5876	0.0240673	6.55812	91.9177	23.4828	11.8013	0.0485554	0.151012	46.8146
cg01087775	X	77042040	ATRX;ATRX	-44.5716	20.6711	0.0327744	-85.4395	-3.70374	-1.3181	11.4366	0.90841	-23.9288	21.2926
cg01089001	11	11610742	GALNTL4	-69.1393	31.8895	0.0318418	-132.187	-6.0921	-33.7443	17.4153	0.0546821	-68.1753	0.686665
cg01090161	6	34032747	GRM4	-58.7417	27.0598	0.0316313	-112.24	-5.24303	-23.1759	14.8465	0.120775	-52.5283	6.17653
cg01090508	18	29672468	RNF138;RNF138	-456.066	173.177	0.00940051	-798.447	-113.686	-134.435	95.9007	0.163183	-324.036	55.1656
cg01091029	7	31232532	0	52.5646	22.4311	0.0205174	8.21712	96.9121	27.4885	12.2282	0.0261422	3.31264	51.6644
cg01091143	11	93822022	HEPHL1	-43.4771	20.89	0.0392337	-84.7778	-2.17638	1.14589	11.5451	0.921079	-21.6795	23.9713
cg01092932	1	198828060	MIR181B1	327.703	143.853	0.0242383	43.2981	612.107	158.298	78.6105	0.0459567	2.88129	313.715
cg01093202	3	15384168	SH3BP5	154.55	52.5054	0.00380024	50.744	258.356	96.5037	28.2993	0.000848722	40.5546	152.453
cg01094121	6	28793540	0	-84.7281	35.0926	0.017052	-154.108	-15.3482	-30.4262	19.3251	0.117643	-68.6329	7.78058
cg01094687	11	124738157	ROBO3	-41.4547	19.6566	0.0367299	-80.3169	-2.59252	-32.5714	10.5138	0.00235526	-53.3578	-11.785
cg01096266	4	10460237	ZNF518B	41.3863	19.8704	0.0390876	2.10145	80.6712	23.2706	10.8047	0.0329729	1.90905	44.6322
cg01096381	5	142050410	FGF1;FGF1;FGF1;FGF1;FGF1;FGF1	-104.022	52.559	0.0497613	-207.934	-0.110008	-37.7131	28.831	0.192992	-94.7135	19.2874
cg01098431	19	5791542	DUS3L;DUS3L	238.651	97.3753	0.0154851	46.1347	431.167	65.4231	53.8458	0.226408	-41.033	171.879
cg01098959	19	46284187	DMPK;DMPK;DMPK;DMPK	-31.6778	15.6566	0.0449471	-62.6318	-0.723832	-12.6934	8.57919	0.141238	-29.6549	4.26811
cg01099150	2	8746519	0	219.994	79.2414	0.00625191	63.3291	376.658	77.84	43.8134	0.0778018	-8.78148	164.461
cg01099855	12	64271616	SRGAP1	-69.6443	31.9331	0.0308578	-132.778	-6.51074	-37.6546	17.386	0.0320198	-72.0276	-3.28161
cg01100068	1	58715747	DAB1	-246.365	88.9329	0.00636229	-422.19	-70.5396	-87.9434	49.1588	0.0757827	-185.133	9.24624
cg01100208	16	57449507	CCL17	103.783	50.1359	0.040286	4.66211	202.905	44.7653	27.4452	0.105121	-9.49537	99.0259
cg01100703	11	130286886	ADAMTS8	199.937	92.3123	0.0320138	17.4311	382.444	88.8547	50.5278	0.0808426	-11.0416	188.751
cg01101020	12	132562425	EP400	202.064	90.2397	0.0267205	23.6555	380.473	95.5602	49.3349	0.0547632	-1.97763	193.098
cg01101364	1	114544915	0	-219.054	80.7976	0.00754497	-378.795	-59.3127	-20.0751	45.0881	0.656832	-109.217	69.0664
cg01101459	1	234871477	0	69.0762	29.2032	0.0193839	11.3399	126.813	23.1926	16.0916	0.151739	-8.62148	55.0066
cg01101522	5	1037853	NKD2	-104.04	34.4564	0.00301013	-172.162	-35.918	-46.3556	18.9559	0.015709	-83.8325	-8.87865
cg01101527	3	176080292	0	50.1768	25.2322	0.0486953	0.291268	100.062	21.5758	13.8073	0.120395	-5.72193	48.8736
cg01101865	14	62584565	FLJ43390	49.3423	22.775	0.0319644	4.31498	94.3696	40.4637	12.1303	0.00108927	16.4815	64.4459
cg01104924	1	205237467	TMCC2	286.691	100.505	0.00499565	87.9867	485.395	125.426	55.2675	0.0247705	16.1588	234.692
cg01105385	5	67584222	PIK3R1;PIK3R1	-224.685	104.075	0.0325641	-430.447	-18.9233	-119.001	56.7009	0.0376346	-231.102	-6.90031
cg01106412	7	25020404	OSBPL3;OSBPL3;OSBPL3;OSBPL3	-344.919	156.661	0.0293245	-654.646	-35.1916	-170.183	85.5375	0.0485865	-339.295	-1.0707
cg01108642	16	77103259	0	-161.348	72.8125	0.0283104	-305.302	-17.3936	-104.318	39.3471	0.00894438	-182.109	-26.5268
cg01108815	7	139905455	0	32.6304	15.201	0.0335493	2.57714	62.6837	16.2016	8.29715	0.0528532	-0.202281	32.6056
cg01108921	21	42212925	DSCAM	309.791	129.828	0.0183623	53.1148	566.467	186.209	70.3525	0.00905641	47.1188	325.3
cg01109289	2	100206998	AFF3;AFF3	-115.14	48.9029	0.0199394	-211.823	-18.4559	-61.7906	26.6339	0.0217866	-114.447	-9.13403
cg01109574	2	36824259	FEZ2;FEZ2	52.8149	18.4227	0.00478703	16.3921	89.2377	20.9377	10.1653	0.041277	0.840408	41.0349
cg01110616	11	32055233	0	58.5469	27.9352	0.0378994	3.31741	113.776	12.1943	15.4081	0.430039	-18.2684	42.657
cg01110759	16	56672387	MT1A	114.354	53.7537	0.0351417	8.08033	220.628	52.6071	29.3943	0.0756634	-5.50706	110.721
cg01111558	17	423281	VPS53	244.424	107.062	0.023936	32.7563	456.092	96.6816	58.7865	0.102291	-19.5425	212.906
cg01112643	6	157802216	ZDHHC14;ZDHHC14	-229.109	115.056	0.0483968	-456.582	-1.6362	-72.3089	63.2142	0.254629	-197.287	52.6689
cg01113092	2	206750533	0	-327.916	135.12	0.0165019	-595.056	-60.7766	-171.065	73.6753	0.0216821	-316.725	-25.4051
cg01113811	11	95927950	MAML2	-71.7033	26.5792	0.00784	-124.252	-19.1548	-47.7682	14.2793	0.00105529	-75.9991	-19.5372
cg01114033	11	45726188	0	-52.6542	26.5172	0.0490247	-105.08	-0.228168	-30.3243	14.4097	0.0371282	-58.8131	-1.83546
cg01114249	14	21151636	ANG;RNASE4	-280.848	141.778	0.0495618	-561.15	-0.545627	-129.928	77.473	0.0957581	-283.097	23.2398
cg01114937	6	85474585	TBX18	46.224	21.4528	0.0328973	3.81072	88.6373	8.47481	11.8477	0.475607	-14.9487	31.8984
cg01115058	8	145733190	MFSD3	67.134	25.9	0.0105524	15.9283	118.34	41.8062	13.9932	0.00332096	14.141	69.4715
cg01115380	6	1552904	0	65.8256	17.6316	0.00027401	30.9669	100.684	11.5311	10.0165	0.251608	-8.27202	31.3341
cg01115432	7	158498647	NCAPG2	77.9601	30.7061	0.012213	17.2524	138.668	31.857	16.8812	0.0612136	-1.51808	65.2322
cg01115560	X	75647436	MAGEE1	52.2883	25.9581	0.04589	0.967729	103.609	0.678151	14.3329	0.96233	-27.6587	29.015
cg01115857	14	73695018	0	-95.2754	38.5617	0.0146846	-171.514	-19.0369	-31.2534	21.2796	0.144156	-73.3242	10.8174
cg01116059	5	121647630	SNCAIP	62.8397	24.6898	0.0120059	14.0266	111.653	27.9685	13.5419	0.0407366	1.19538	54.7417
cg01116491	4	102715139	BANK1;BANK1	110.055	50.3978	0.0306474	10.4162	209.695	51.4542	27.5551	0.0639477	-3.02369	105.932
cg01116810	22	24891153	C22orf45;C22orf45;UPB1	62.0794	19.2305	0.00155199	24.0596	100.099	34.7795	10.4445	0.00111063	14.1302	55.4289
cg01116956	2	4048824	0	-113.69	45.6223	0.0138699	-203.888	-23.4924	#N/A	#N/A	#N/A	#N/A	#N/A
cg01117572	4	149365708	0	-350.053	166.236	0.0370111	-678.711	-21.3946	-107.889	91.4551	0.240123	-288.701	72.9227
cg01118224	2	9695920	ADAM17	-535.964	238.012	0.0258892	-1006.53	-65.4023	-224.272	130.512	0.0879336	-482.302	33.7569
cg01119172	2	86362222	SNORD94;PTCD3	160.337	73.7636	0.031412	14.5025	306.172	88.9637	40.1249	0.0282243	9.63451	168.293
cg01120173	17	5019669	ZNF232	32.7603	15.2201	0.0330779	2.66925	62.8513	15.7903	8.31426	0.0595978	-0.647449	32.228
cg01122167	5	149650243	CAMK2A;CAMK2A	-125.46	52.3313	0.0178298	-228.922	-21.9987	-64.6992	28.5451	0.02495	-121.134	-8.26403
cg01125814	2	71559310	ZNF638;ZNF638	-485.342	213.918	0.0248084	-908.27	-62.4146	-273.658	116.285	0.0199968	-503.559	-43.7563
cg01128412	2	242787064	0	199.879	82.1945	0.0162882	37.376	362.382	128.102	44.3741	0.00450885	40.3718	215.832
cg01128603	11	65820391	SF3B2	73.9115	31.2566	0.019419	12.1155	135.707	44.4601	16.9384	0.00963283	10.9719	77.9484
cg01129238	6	11779817	C6orf105;C6orf105	64.5543	31.7794	0.0441145	1.72466	127.384	40.1353	17.2205	0.0211994	6.08937	74.1812
cg01129414	11	8932505	C11orf17;ST5;C11orf17	-351.501	144.712	0.0164097	-637.604	-65.3975	-61.1135	80.247	0.447599	-219.766	97.5391
cg01129641	2	241561237	0	37.4161	13.8814	0.00789181	9.97182	64.8604	12.4827	7.67744	0.106221	-2.696	27.6614
cg01130974	16	85119571	KIAA0513	292.526	118.405	0.0146913	58.433	526.618	110.7	65.1726	0.0916221	-18.1497	239.55
cg01131076	6	32940655	BRD2;BRD2	-362.039	154.483	0.0205085	-667.46	-56.6173	-112.523	85.1935	0.188726	-280.955	55.9093
cg01132443	17	74735058	MFSD11	139.29	64.6398	0.0328826	11.494	267.087	69.2689	35.2814	0.0515905	-0.484446	139.022
cg01133099	17	1933418	DPH1	-443.687	192.51	0.0226514	-824.29	-63.0845	-156.652	105.934	0.141447	-366.088	52.7843
cg01133433	8	50822195	0	184.555	85.1302	0.0318557	16.2479	352.862	77.3174	46.6545	0.0997119	-14.9211	169.556
cg01134061	6	28984903	0	-608.438	255.802	0.018731	-1114.17	-102.703	-386.117	138.225	0.00594678	-659.396	-112.838
cg01134144	X	135863582	ARHGEF6	-32.0259	15.8835	0.0456818	-63.4285	-0.623319	-5.33923	8.75883	0.543126	-22.6559	11.9774
cg01134309	16	89190525	ACSF3;ACSF3;ACSF3	36.518	14.1067	0.0106508	8.6283	64.4077	14.1972	7.76815	0.0697365	-1.16086	29.5552
cg01134491	1	11865789	CLCN6;CLCN6;MTHFR;CLCN6;CLCN6	-482.87	184.171	0.00971267	-846.987	-118.754	-254.231	100.408	0.0124458	-452.742	-55.7194
cg01134637	17	55962522	CUEDC1	-83.4535	29.2173	0.0049394	-141.218	-25.6894	-41.2063	15.9856	0.0109791	-72.8106	-9.60192
cg01134643	10	5406948	UCN3	214.581	72.6462	0.00368322	70.9557	358.207	61.0837	40.4285	0.133065	-18.8455	141.013
cg01135315	16	1670311	CRAMP1L	-57.7264	24.7617	0.0211661	-106.682	-8.77117	-34.817	13.4187	0.0104764	-61.3465	-8.28747
cg01136850	4	108288782	0	-60.2121	19.011	0.00188957	-97.7979	-22.6262	-32.9852	10.3434	0.00176177	-53.4347	-12.5357
cg01137471	9	841340	DMRT1	-128.256	43.9447	0.00409842	-215.137	-41.375	-40.0408	24.4037	0.10309	-88.2881	8.20655
cg01137532	10	64133888	ZNF365;ZNF365;ZNF365	-429.511	185.738	0.0222107	-796.725	-62.2967	-253.095	100.769	0.0131534	-452.322	-53.8686
cg01137792	14	34971569	0	227.932	106.118	0.0334422	18.1311	437.734	123.617	57.7698	0.0341024	9.40347	237.831
cg01138098	3	140813769	SPSB4	80.4154	40.1739	0.0472513	0.989418	159.841	9.52303	22.1638	0.668099	-34.296	53.342
cg01138706	2	218768580	TNS1	17.2631	6.59944	0.00987715	4.21561	30.3105	9.47452	3.59078	0.00926855	2.37535	16.5737
cg01139403	11	126815651	KIRREL3;KIRREL3	-93.8645	37.1195	0.0125573	-167.252	-20.4772	-53.7996	20.1549	0.00849913	-93.6469	-13.9524
cg01139508	3	44626538	ZNF660	148.967	70.0273	0.0351506	10.5192	287.415	35.6766	38.6113	0.35708	-40.66	112.013
cg01140143	6	33039396	HLA-DPA1	-40.3963	19.3268	0.0384112	-78.6064	-2.18612	-9.85256	10.6505	0.356515	-30.9091	11.204
cg01140616	14	57518666	0	-105.512	30.676	0.000768033	-166.16	-44.8637	-59.2249	16.653	0.000513456	-92.1487	-26.3011
cg01141438	3	189836207	LEPREL1;LEPREL1	-80.6546	36.0778	0.0269624	-151.982	-9.32699	-48.1298	19.5672	0.0151227	-86.8152	-9.44449
cg01142579	4	183769187	0	-163.854	51.6399	0.00185475	-265.949	-61.7592	-72.1473	28.4561	0.0123309	-128.407	-15.888
cg01143145	6	33547969	BAK1;BAK1	-391.78	174.024	0.0259247	-735.835	-47.7241	-121.951	95.8729	0.205481	-311.497	67.5952
cg01143426	1	43812393	MPL	-109.488	48.1433	0.0244743	-204.67	-14.3057	-63.3728	26.1423	0.0166201	-115.058	-11.6881
cg01143510	3	149471298	COMMD2	75.4254	24.8616	0.00287921	26.2726	124.578	27.4693	13.7763	0.0480999	0.232789	54.7059
cg01144592	16	11158227	CLEC16A	367.5	129.947	0.0053705	110.587	624.413	105.392	72.1786	0.146488	-37.309	248.093
cg01145140	6	166077613	0	38.5344	17.2075	0.026707	4.51426	72.5545	15.5203	9.44209	0.102474	-3.1472	34.1878
cg01145583	6	160211477	TCP1;TCP1;MRPL18	-164.278	72.3536	0.0247047	-307.325	-21.2309	-33.0416	40.0051	0.410247	-112.134	46.0507
cg01145948	21	15436866	0	-158.763	57.1467	0.00621706	-271.745	-45.7808	-55.5006	31.6062	0.0812747	-117.988	6.98658
cg01146320	11	120080945	OAF	66.1249	28.5131	0.0218365	9.75298	122.497	13.2414	15.7761	0.402714	-17.9488	44.4315
cg01147465	14	45366798	C14orf28	-311.293	150.001	0.0397916	-607.854	-14.7327	-76.7602	82.6417	0.354575	-240.147	86.6269
cg01148193	2	135675773	CCNT2;CCNT2	-250.773	123.83	0.0447543	-495.593	-5.9539	-109.5	67.7552	0.108321	-243.456	24.4557
cg01148786	3	97540262	0	-413.949	138.657	0.00334354	-688.082	-139.816	-138.228	76.9585	0.0746283	-290.38	13.9227
cg01149712	2	166807417	TTC21B	364.872	157.02	0.0215801	54.434	675.309	105.299	86.6471	0.226313	-66.0073	276.604
cg01149896	4	37828114	PGM2	-410.764	195.832	0.0377442	-797.935	-23.5931	-168.761	107.315	0.118073	-380.929	43.4059
cg01150105	3	175139160	NAALADL2	-51.3266	25.5301	0.0463061	-101.801	-0.852178	-22.0003	13.9727	0.117623	-49.6251	5.62442
cg01150270	15	95869918	0	28.5612	11.9732	0.0183977	4.8896	52.2328	10.3241	6.59093	0.119511	-2.70653	23.3547
cg01151305	X	41337610	0	-35.0908	16.0052	0.029998	-66.7339	-3.44765	-23.8212	8.62858	0.00654017	-40.8804	-6.76208
cg01152019	2	177015044	HOXD4;MIR10B	-33.7719	16.3329	0.0405074	-66.063	-1.48084	-16.8506	8.91209	0.0607227	-34.4703	0.769056
cg01152056	6	166260319	0	-41.5861	13.6281	0.00272481	-68.5295	-14.6427	-9.64148	7.61737	0.207714	-24.7014	5.41846
cg01152302	15	84323770	ADAMTSL3	40.7451	17.7222	0.0229791	5.70739	75.7829	2.88028	9.82406	0.769814	-16.5424	22.303
cg01152624	11	106239635	0	-19.1145	9.42133	0.0443685	-37.741	-0.48806	-6.98351	5.16953	0.178908	-17.2039	3.23694
cg01152897	3	194705841	0	35.0185	17.6816	0.0496065	0.0610801	69.9759	10.8203	9.71548	0.267308	-8.38771	30.0283
cg01153132	6	119400114	FAM184A;FAM184A	-486.376	235.312	0.040582	-951.6	-21.1512	-204.305	128.874	0.115154	-459.097	50.4869
cg01153287	2	219827194	0	66.049	16.1838	7.49417e-05	34.0527	98.0452	28.6409	8.99869	0.00179736	10.8501	46.4318
cg01153376	16	818807	MSLN;MIR662;MSLN	12.6099	4.30691	0.0039853	4.09492	21.1249	3.31394	2.39877	0.169321	-1.42855	8.05644
cg01154046	10	17270601	VIM	-536.087	207.457	0.0107874	-946.241	-125.934	-230.071	113.938	0.0453693	-455.334	-4.80864
cg01154527	6	151661849	AKAP12;AKAP12	-63.9081	30.0635	0.0352772	-123.345	-4.47108	-30.4179	16.4264	0.0661649	-62.8937	2.05791
cg01154537	10	95462167	C10orf4;C10orf4	-284.398	108.668	0.00984189	-499.241	-69.5548	-173.056	58.7886	0.00379798	-289.284	-56.8279
cg01154903	1	161429991	0	134.766	55.061	0.0156201	25.9072	243.624	82.5258	29.8003	0.00637969	23.609	141.443
cg01155039	14	103389814	AMN	-95.7761	36.0591	0.00882266	-167.067	-24.4854	-32.6851	19.9258	0.103179	-72.0794	6.70924
cg01157261	7	100210630	MOSPD3;MOSPD3;MOSPD3;MOSPD3	103.201	45.5367	0.0249645	13.1727	193.23	60.6103	24.712	0.0154101	11.7532	109.467
cg01157467	16	89761017	CDK10;CDK10;CDK10;CDK10;CDK10;CDK10	157.14	63.689	0.0148199	31.2232	283.056	112.62	34.1101	0.00121972	45.1827	180.058
cg01158220	2	136498966	UBXN4	-37.189	18.4744	0.0460315	-73.7138	-0.664157	-20.6314	10.0504	0.0419556	-40.5017	-0.761145
cg01158257	17	42005035	0	89.2744	30.4794	0.00397114	29.015	149.534	53.3511	16.486	0.00151223	20.7574	85.9448
cg01158375	14	24598954	0	445.785	140.873	0.00190641	167.272	724.299	253.77	76.4233	0.00114564	102.677	404.863
cg01158680	7	79083997	MAGI2	105.608	39.2841	0.00805282	27.9415	183.275	63.3184	21.2653	0.0034253	21.2756	105.361
cg01161138	12	977854	HSN2;WNK1	205.793	87.3733	0.0198944	33.051	378.534	68.8267	48.1425	0.155047	-26.3536	164.007
cg01161216	16	89939448	TCF25	-244.289	114.726	0.0349773	-471.109	-17.4693	-111.92	62.7426	0.0766218	-235.966	12.125
cg01163404	12	129822259	TMEM132D	-230.772	82.6292	0.00595584	-394.135	-67.4098	-136.177	44.7571	0.00280171	-224.664	-47.6899
cg01165442	4	74465188	RASSF6;RASSF6	193.243	87.4852	0.0288096	20.2804	366.206	129.983	47.1811	0.00665013	36.7037	223.263
cg01165575	16	30075904	ALDOA;ALDOA;ALDOA;ALDOA	-296.432	148.322	0.0475914	-589.673	-3.19135	-98.2695	81.4568	0.229698	-259.314	62.7751
cg01166145	4	55093692	0	91.9789	37.0594	0.01425	18.7105	165.247	16.8647	20.5621	0.413504	-23.7876	57.517
cg01166186	14	105887158	MTA1	103.501	37.0751	0.00597699	30.2013	176.8	42.4259	20.4226	0.0395919	2.04928	82.8026
cg01166399	6	119346816	FAM184A;FAM184A	104.144	39.5487	0.00940646	25.9537	182.333	8.383	22.0427	0.704293	-35.1965	51.9625
cg01167615	2	174496001	0	-282.665	100.65	0.00569101	-481.656	-83.6735	-116.957	55.4343	0.0366522	-226.553	-7.3604
cg01168962	16	88950197	CBFA2T3;CBFA2T3	437.889	205.432	0.0347899	31.7394	844.039	210.897	112.215	0.0622688	-10.9585	432.752
cg01169396	5	179372900	0	37.7516	17.3687	0.0314207	3.41284	72.0904	-0.504908	9.61231	0.958183	-19.509	18.4991
cg01169440	X	118603378	SLC25A5;LOC100303728	-65.9195	27.784	0.0190244	-120.85	-10.9891	-21.2306	15.3199	0.168005	-51.5188	9.0576
cg01169726	7	96654425	DLX5	-113.501	42.638	0.00867763	-197.798	-29.2031	-35.2939	23.6013	0.137056	-81.955	11.3672
cg01170247	10	134528551	INPP5A	267.425	116.048	0.0226687	37.9932	496.858	134.211	63.347	0.035885	8.97048	259.451
cg01170694	5	72431891	0	-52.9618	23.3445	0.024816	-99.1151	-6.80837	-2.40141	12.9369	0.853008	-27.9784	23.1756
cg01171368	15	62456106	C2CD4B	-86.2119	41.9765	0.0418548	-169.202	-3.22205	-24.6524	23.0968	0.28765	-70.3159	21.0112
cg01172082	14	104645732	KIF26A	-87.2885	43.4738	0.0465843	-173.239	-1.33846	-64.0857	23.3831	0.00693085	-110.315	-17.856
cg01174327	11	5951833	0	134.833	67.4298	0.0474776	1.52092	268.146	32.6431	37.1219	0.380719	-40.7489	106.035
cg01174674	16	30542883	ZNF747	81.7517	39.4045	0.0398473	3.84687	159.657	38.1336	21.5363	0.0787925	-4.44482	80.712
cg01175394	2	113915885	0	569.56	154.402	0.000321627	264.299	874.822	244.134	85.5827	0.00499396	74.9326	413.336
cg01177642	10	104154212	NFKB2;NFKB2;NFKB2	-272.682	125.391	0.0313358	-520.587	-24.7774	-103.732	68.8408	0.134105	-239.834	32.37
cg01178070	10	20132333	PLXDC2	97.5306	28.9672	0.00098156	40.2609	154.8	34.1667	16.1372	0.0360061	2.26249	66.0708
[truncated: 59,698 more rows]
